# Supplementary material for: Pathogen-induced damage in Drosophila: Uncoupling disease tolerance from resistance
Source: PLoS Pathog. 2025 Sep 19;21(9):e1013482. doi: 10.1371/journal.ppat.1013482 (PMC12463329; doi:10.1371/journal.ppat.1013482)
Supplement: S1 Table — Table shows the results of the ANOVA models for each experiment and trait, including the fitted models, degrees of freedom (Df), chi-square values (Chisq), and the associated p-values (Pr(>Chisq) for each variable in the model. Non-significant differences (p > 0.05) are indicated by grey p-values. (XLSX) [file ppat.1013482.s006.xlsx]

## Sheet: Sheet1
Table S1. ANOVA Results. Table shows the results of the ANOVA models for each experiment and trait, including the fitted models, degrees of freedom (Df), chi-square values (Chisq), and the associated p-values (Pr(>Chisq) for each variable in the model. Non-significant differences (p > 0.05) are indicated by grey p-values.
Experiment	Trait	Model	Variable	Df	Chisq	Pr(>Chisq)
Days of exposure	Survival	Anova(coxme(Surv(Time, Status) ~ Treatment * Sex + Treatment * Days_of_exposure + Sex * Days_of_exposure + (1 | VialNumber))	Treatment	1	3.20304	0.0735016
			Sex	1	2.4448	0.117915
			Days_of_exposure	3	5.37847	0.146091
			Treatment:Sex	1	8.90157	0.00284925
			Treatment:Days_of_exposure	3	10.1295	0.0174965
			Sex:Days_of_exposure	3	6.74088	0.0806319
	Fecundity	Anova(lmer(Total_pupal_count ~ Treatment_type*Days_of_exposure + (1|VialNumber)))	(Intercept)	1	93.4081	4.25512e-22
			Treatment_type	1	23.2119	1.45098e-06
			Days_of_exposure	3	24.6151	1.85829e-05
			Treatment_type:Days_of_exposure	3	7.72844	0.0519705
PFA inactivation	Survival	Anova(coxme(Surv(Time, Status) ~ Treatment *Sex +(1|Bottle_number))	Treatment	3	54.4984	8.78454e-12
			Sex	1	43.2282	4.87125e-11
			Treatment:Sex	3	9.85304	0.0198576
Temperature inactivation	Survival	Anova(coxme(Surv(Time, Status) ~ HK_Treatment*Sex +(1|VialNumber))	HK_Treatment	2	49.8981	1.46139e-11
			Sex	1	63.1154	1.94939e-15
			HK_Treatment:Sex	2	26.7719	1.53655e-06
Bacterial species	Survival	Anova(coxme(Surv(Time_round, Status) ~ Treatment *Sex +(1|VialNumber))	Treatment	5	93.2225	1.41251e-18
			Sex	1	0.615918	0.432568
			Treatment:Sex	5	16.0052	0.00682927
	Fecundity	Anova(glmmTMB(Pupal_count~Treatment, zi=~Treatment, family=nbinom2(link='log'))	(Intercept)	1	12066.2	0
			Treatment	5	256.338	2.39922e-53
Bacterial mutants	Survival	Anova(coxme(Surv(Time, Status) ~ Treatment *Sex +(1|VialNumber)))	Treatment	2	11.6317	0.00297995
			Sex	1	0.00598358	0.938342
			Treatment:Sex	2	1.90778	0.38524
	Fecundity	Anova(glmmTMB(Total_pupal_count~Treatment, zi=~Treatment, family=nbinom2(link='log'))	(Intercept)	1	927.072	1.27866e-203
			Treatment	2	32.6459	8.14747e-08
Gut stainings	Counts of Dcp1+ cells	Anova(zeroinfl(Gene ~ treatment_timepoint | treatment_timepoint, dist = 'negbin'))	treatment_timepoint	6	119.717	1.86815e-23
	Counts of Ph3+ cells		treatment_timepoint	6	25.3532	0.000293678
Germ-free (before exposure)	Survival	Anova(coxme(Surv(Time, Status) ~ Treatment *Sex* GF_Treatment+ (1|VialNumber))	Treatment	1	18.796	1.4547e-05
			Sex	1	8.1478	0.00431135
			GF_Treatment	1	0.0463017	0.829628
			Treatment:Sex	1	0.148783	0.699701
			Treatment:GF_Treatment	1	12.0477	0.000518565
			Sex:GF_Treatment	1	0.0743909	0.785048
			Treatment:Sex:GF_Treatment	1	3.5388	0.0599489
Germ-free (after exposure)		Anova(coxme(Surv(Time, Status) ~ Treatment *Sex* EndFood+ (1|VialNumber))	Treatment	1	23.7469	1.0987e-06
			Sex	1	0.439256	0.507482
			EndFood	1	0.31602	0.574009
			Treatment:Sex	1	1.52795	0.216421
			Treatment:EndFood	1	0.909562	0.340231
			Sex:EndFood	1	1.42282	0.23294
			Treatment:Sex:EndFood	1	0.484371	0.486449
Live infection	Survival	Anova(coxph(Surv(Time, Status) ~ Treatment *Sex ))	Treatment	2	162.559	5.02046e-36
			Sex	1	4.46588	0.0345784
			Treatment:Sex	2	1.63034	0.442563
	Fecundity	Anova(glmmTMB(Pupal_count~Treatment, zi=~Treatment, family=nbinom2(link='log'))	(Intercept)	1	4830.52	0
			Treatment	2	157.179	7.39775e-35
Fly mutants	Survival	Anova(coxme(Surv(timeINdays, Status) ~ Genotype *Treatment*Sex + (1|Block/VialNumber))	Genotype	2	7.57054	0.0227028
			Treatment	2	7.94705	0.018807
			Sex	1	0.000212765	0.988362
			Genotype:Treatment	4	4.7045	0.318983
			Genotype:Sex	2	8.70984	0.0128434
			Treatment:Sex	2	31.9856	1.13349e-07
			Genotype:Treatment:Sex	4	4.89442	0.298304
