# Supplementary material for: Pathogen-induced damage in Drosophila: Uncoupling disease tolerance from resistance
Source: PLoS Pathog. 2025 Sep 19;21(9):e1013482. doi: 10.1371/journal.ppat.1013482 (PMC12463329; doi:10.1371/journal.ppat.1013482)
Supplement: S2 Table — Table shows the results of multiple pairwise comparisons using the emmeans function for survival and fecundity traits in the experiment testing different days of exposure. It includes details of the fitted models, the type of comparison performed, the contrast groups, and the corresponding estimated effect size (estimate), standard error (SE), degrees of freedom (df), z-ratio, and p-value for each comparison. Non-significant differences (p > 0.05) are indicated by grey p-values. (XLSX) [file ppat.1013482.s007.xlsx]

## Sheet: Sheet1
Table S2. Results of post-hoc comparisons for experiment of the days of exposure. Table shows the results of multiple pairwise comparisons using the emmeans function for survival and fecundity traits in the experiment testing different days of exposure. It includes details of the fitted models, the type of comparison performed, the contrast groups, and the corresponding estimated effect size (est…
Experiment	Trait	Model	Type_of_Comparison	Contrast_type	Sex	contrast	estimate	SE	df	z.ratio	p.value
Days of exposure	Survival	emmeans(coxme(Surv(Time, Status) ~ Treatment_type * Days_of_exposure+(1|VialNumber))	Per days of exposure	2 Days	Female	PBS treatment - HK Pewt treatment	-1.74204	1.04899	Inf	-1.66068	0.096777
				3 Days		PBS treatment - HK Pewt treatment	-2.4382	1.02779	Inf	-2.37226	0.0176795
				4 Days		PBS treatment - HK Pewt treatment	-1.74843	0.484157	Inf	-3.61128	0.000304691
				5 Days		PBS treatment - HK Pewt treatment	-3.97949	1.0175	Inf	-3.91105	9.18947e-05
				2 Days	Male	PBS treatment - HK Pewt treatment	-2.37775	0.72901	Inf	-3.26161	0.0011078
				3 Days		PBS treatment - HK Pewt treatment	-4.09772	1.00812	Inf	-4.0647	4.80939e-05
				4 Days		PBS treatment - HK Pewt treatment	-4.02783	0.719342	Inf	-5.59933	2.15186e-08
				5 Days		PBS treatment - HK Pewt treatment	-5.19878	0.723626	Inf	-7.18434	6.7532e-13
			Per treatment	PBS treatment	Female	2 Days - 3 Days	0.00361096	1.41424	Inf	0.00255329	1
						2 Days - 4 Days	-1.66854	1.09553	Inf	-1.52304	0.423583
						2 Days - 5 Days	0.0244072	1.41425	Inf	0.017258	0.999998
						3 Days - 4 Days	-1.67215	1.09553	Inf	-1.52634	0.421609
						3 Days - 5 Days	0.0207962	1.41425	Inf	0.0147048	0.999999
						4 Days - 5 Days	1.69295	1.09549	Inf	1.54537	0.410305
				HK Pewt treatment	Female	2 Days - 3 Days	-0.692545	0.394726	Inf	-1.7545	0.295573
						2 Days - 4 Days	-1.67492	0.366476	Inf	-4.57035	2.88621e-05
						2 Days - 5 Days	-2.21304	0.366226	Inf	-6.04283	9.07929e-09
						3 Days - 4 Days	-0.982378	0.298571	Inf	-3.29026	0.00552683
						3 Days - 5 Days	-1.5205	0.296778	Inf	-5.12335	1.79275e-06
						4 Days - 5 Days	-0.538119	0.246426	Inf	-2.1837	0.127726
				PBS treatment	Male	2 Days - 3 Days	0.687942	1.22475	Inf	0.561702	0.943364
						2 Days - 4 Days	0.0125924	1	Inf	0.0125924	0.999999
						2 Days - 5 Days	-0.00108285	1	Inf	-0.00108284	1
						3 Days - 4 Days	-0.67535	1.22475	Inf	-0.551421	0.946193
						3 Days - 5 Days	-0.689025	1.22475	Inf	-0.562587	0.943117
						4 Days - 5 Days	-0.0136752	1	Inf	-0.0136752	0.999999
				HK Pewt treatment	Male	2 Days - 3 Days	-1.03203	0.216229	Inf	-4.77284	1.0806e-05
						2 Days - 4 Days	-1.63749	0.217268	Inf	-7.53674	3.1497e-13
						2 Days - 5 Days	-2.82211	0.229136	Inf	-12.3163	0
						3 Days - 4 Days	-0.605462	0.171321	Inf	-3.53408	0.00231289
						3 Days - 5 Days	-1.79008	0.183092	Inf	-9.77694	4.27436e-14
						4 Days - 5 Days	-1.18462	0.168543	Inf	-7.02858	1.25479e-11
	Fecundity	emmeans(lmer(Pupal_count ~ Treatment_type*Days_of_exposure + (1|VialNumber)))	Per days of exposure	HK Pewt treatment - PBS treatment	NA	2 Days	-50.575	10.5188	214.999	-4.80805	2.86276e-06
						3 Days	-49.475	10.5188	214.999	-4.70347	4.57252e-06
						4 Days	-36.025	10.5188	214.999	-3.42481	0.00073675
						5 Days	-76.35	10.5188	214.999	-7.25842	7.04668e-12
			Per treatment	HK Pewt treatment		2 Days - 3 Days	6.2	8.57107	196.958	0.723364	0.88768
						2 Days - 4 Days	14.5	8.57107	196.958	1.69174	0.330775
						2 Days - 5 Days	39.525	8.57107	196.958	4.61144	4.23452e-05
						3 Days - 4 Days	8.3	8.57107	196.958	0.968374	0.767581
						3 Days - 5 Days	33.325	8.57107	196.958	3.88808	0.000790854
						4 Days - 5 Days	25.025	8.57107	196.958	2.91971	0.0202666
				PBS treatment		2 Days - 3 Days	7.3	12.1213	196.958	0.602244	0.931255
						2 Days - 4 Days	29.05	12.1213	196.958	2.3966	0.0810468
						2 Days - 5 Days	13.75	12.1213	196.958	1.13436	0.668747
						3 Days - 4 Days	21.75	12.1213	196.958	1.79436	0.279117
						3 Days - 5 Days	6.45	12.1213	196.958	0.53212	0.951164
						4 Days - 5 Days	-15.3	12.1213	196.958	-1.26224	0.588055
