# Supplementary material for: Pathogen-induced damage in Drosophila: Uncoupling disease tolerance from resistance
Source: PLoS Pathog. 2025 Sep 19;21(9):e1013482. doi: 10.1371/journal.ppat.1013482 (PMC12463329; doi:10.1371/journal.ppat.1013482)
Supplement: S3 Table — Table shows the results of multiple pairwise comparisons using the emmeans function for survival in the experiment testing different inactivation methods. It includes details of the fitted models, the type of comparison performed, the contrasted groups, and the corresponding estimated effect size (estimate), standard error (SE), degrees of freedom (df), z-ratio, and p-value for each comparison. Non-significant differences (p > 0.05) are indicated by grey p-values. (XLSX) [file ppat.1013482.s008.xlsx]

## Sheet: Sheet1
Table S3. Results of posthoc comparisons for experiment of the inactivation methods. Table shows the results of multiple pairwise comparisons using the emmeans function for survival in the experiment testing different inactivation methods. It includes details of the fitted models, the type of comparison performed, the contrasted groups, and the corresponding estimated effect size (estimate), stan…
Experiment	Experiment_subtype	Trait	Model	contrast	Sex	estimate	SE	df	z.ratio	p.value
Inactivation methods	HK vs. PFA	Survival	emmeans(coxme(Surv(Time, Status) ~ Treatment +(1|Bottle_number)))	(HK-Pe_wt) - (PBS-Control)	Female	1.86041	0.488459	Inf	3.80873	0.00080495
				(HK-Pe_wt) - (PFA-Control)	Female	2.38032	0.609879	Inf	3.90293	0.000550541
				(HK-Pe_wt) - (PFA-Pe_wt)	Female	-0.726464	0.246604	Inf	-2.94587	0.0169838
				(PBS-Control) - (PFA-Control)	Female	0.519906	0.730298	Inf	0.711909	0.892422
				(PBS-Control) - (PFA-Pe_wt)	Female	-2.58687	0.471908	Inf	-5.48174	2.52126e-07
				(PFA-Control) - (PFA-Pe_wt)	Female	-3.10678	0.596725	Inf	-5.20638	1.15087e-06
				(HK-Pe_wt) - (PBS-Control)	Male	2.30309	0.302899	Inf	7.60348	1.97842e-13
				(HK-Pe_wt) - (PFA-Control)	Male	2.30688	0.3029	Inf	7.61599	1.81632e-13
				(HK-Pe_wt) - (PFA-Pe_wt)	Male	0.208877	0.192533	Inf	1.08489	0.698799
				(PBS-Control) - (PFA-Control)	Male	0.00379449	0.377966	Inf	0.0100392	1
				(PBS-Control) - (PFA-Pe_wt)	Male	-2.09421	0.302692	Inf	-6.91863	2.73902e-11
				(PFA-Control) - (PFA-Pe_wt)	Male	-2.09801	0.302687	Inf	-6.93127	2.50528e-11
	Temperature	Survival	emmeans(coxme(Surv(Time, Status) ~ HK_Treatment*Sex +(1|VialNumber)))	55C - 95C	Female	-1.12797	0.254016	Inf	-4.44053	2.67155e-05
				55C - PBS	Female	0.938844	0.327644	Inf	2.86544	0.0116019
				95C - PBS	Female	2.06681	0.309835	Inf	6.67069	7.63989e-11
				55C - 95C	Male	-0.124616	0.224058	Inf	-0.556177	0.8433
				55C - PBS	Male	2.79137	0.342981	Inf	8.13855	3.78586e-14
				95C - PBS	Male	2.91599	0.341587	Inf	8.53658	2.78666e-14
