# Supplementary material for: Pathogen-induced damage in Drosophila: Uncoupling disease tolerance from resistance
Source: PLoS Pathog. 2025 Sep 19;21(9):e1013482. doi: 10.1371/journal.ppat.1013482 (PMC12463329; doi:10.1371/journal.ppat.1013482)
Supplement: S4 Table — Table shows the results of multiple pairwise comparisons using the emmeans function for survival and fecundity in the experiment testing the effects of different bacterial species. It includes details of the fitted models, the type of comparison performed, the contrasted groups, and the corresponding estimated effect size (estimate), standard error (SE), degrees of freedom (df), z-ratio, and p-value for each comparison. Non-significant differences (p > 0.05) are indicated by grey p-values. (XLSX) [file ppat.1013482.s009.xlsx]

## Sheet: Sheet1
Table S4. Results of posthoc comparisons for experiment of the bacterial species. Table shows the results of multiple pairwise comparisons using the emmeans function for survival and fecundity in the experiment testing the effects of different bacterial species. It includes details of the fitted models, the type of comparison performed, the contrasted groups, and the corresponding estimated effec…
Experiment	Trait	Model	contrast	Sex	estimate	SE	df	z.ratio	p.value
Bacterial species	Survival	emmeans (coxme(Surv(Time, Status) ~ Species +(1|VialNumber)))	E_coli - Ecc_15	Female	0.00151563	0.471428	Inf	0.00321497	1
			E_coli - Ecc_71	Female	0.128041	0.485937	Inf	0.263492	0.999829
			E_coli - P_putida	Female	1.11413	0.666685	Inf	1.67115	0.550998
			E_coli - Pbs	Female	0.423349	0.527068	Inf	0.803215	0.967025
			E_coli - Pe_wt	Female	-1.89168	0.362247	Inf	-5.22207	2.63442e-06
			Ecc_15 - Ecc_71	Female	0.126525	0.485935	Inf	0.260374	0.999839
			Ecc_15 - P_putida	Female	1.11262	0.666683	Inf	1.66888	0.552516
			Ecc_15 - Pbs	Female	0.421833	0.527067	Inf	0.800342	0.967531
			Ecc_15 - Pe_wt	Female	-1.89319	0.362259	Inf	-5.22607	2.57822e-06
			Ecc_71 - P_putida	Female	0.98609	0.677019	Inf	1.45652	0.692083
			Ecc_71 - Pbs	Female	0.295308	0.540081	Inf	0.546785	0.994194
			Ecc_71 - Pe_wt	Female	-2.01972	0.380968	Inf	-5.30153	1.71153e-06
			P_putida - Pbs	Female	-0.690782	0.707122	Inf	-0.976892	0.92539
			P_putida - Pe_wt	Female	-3.00581	0.594536	Inf	-5.05572	6.36694e-06
			Pbs - Pe_wt	Female	-2.31503	0.432204	Inf	-5.35632	1.26667e-06
			E_coli - Ecc_15	Male	0.687112	0.707122	Inf	0.971702	0.926968
			E_coli - Ecc_71	Male	-0.184058	0.556369	Inf	-0.330819	0.999478
			E_coli - P_putida	Male	-0.00614857	0.577369	Inf	-0.0106493	1
			E_coli - Pbs	Male	-0.140138	0.556368	Inf	-0.251881	0.999863
			E_coli - Pe_wt	Male	-3.23216	0.423392	Inf	-7.63397	3.78697e-13
			Ecc_15 - Ecc_71	Male	-0.87117	0.690081	Inf	-1.26242	0.805508
			Ecc_15 - P_putida	Male	-0.693261	0.707122	Inf	-0.980398	0.924311
			Ecc_15 - Pbs	Male	-0.82725	0.690081	Inf	-1.19877	0.837665
			Ecc_15 - Pe_wt	Male	-3.91927	0.588135	Inf	-6.6639	3.99877e-10
			Ecc_71 - P_putida	Male	0.177909	0.556368	Inf	0.319769	0.999558
			Ecc_71 - Pbs	Male	0.0439193	0.534542	Inf	0.0821625	0.999999
			Ecc_71 - Pe_wt	Male	-3.0481	0.3942	Inf	-7.73238	1.93623e-13
			P_putida - Pbs	Male	-0.13399	0.556368	Inf	-0.240829	0.99989
			P_putida - Pe_wt	Male	-3.22601	0.423357	Inf	-7.62008	4.17777e-13
			Pbs - Pe_wt	Male	-3.09202	0.394239	Inf	-7.84301	1.54987e-13
	Fecundity	emmeans (glmmTMB(Pupal_count~Species, zi=~Species, family=nbinom2(link='log')))	HK E.coli - HK Ecc_15	NA	0.106768	0.0578173	Inf	1.84664	0.435599
			HK E.coli - HK Ecc_71	NA	0.0536278	0.0570239	Inf	0.940443	0.936024
			HK E.coli - HK P.ent	NA	1.0923	0.0793679	Inf	13.7625	0
			HK E.coli - HK P.putida	NA	-0.00788027	0.0561439	Inf	-0.140358	0.999992
			HK E.coli - PBS	NA	0.427866	0.0633203	Inf	6.75717	2.11056e-10
			HK Ecc_15 - HK Ecc_71	NA	-0.0531403	0.0585663	Inf	-0.907352	0.944778
			HK Ecc_15 - HK P.ent	NA	0.985535	0.0804832	Inf	12.2452	0
			HK Ecc_15 - HK P.putida	NA	-0.114648	0.0577098	Inf	-1.98663	0.34992
			HK Ecc_15 - PBS	NA	0.321098	0.0647128	Inf	4.96189	1.03468e-05
			HK Ecc_71 - HK P.ent	NA	1.03868	0.0799151	Inf	12.9972	0
			HK Ecc_71 - HK P.putida	NA	-0.061508	0.0569149	Inf	-1.0807	0.88925
			HK Ecc_71 - PBS	NA	0.374238	0.064005	Inf	5.84702	7.49073e-08
			HK P.ent - HK P.putida	NA	-1.10018	0.0792896	Inf	-13.8755	0
			HK P.ent - PBS	NA	-0.664437	0.0845232	Inf	-7.86101	1.45217e-13
			HK P.putida - PBS	NA	0.435746	0.0632222	Inf	6.8923	8.2372e-11
