# Supplementary material for: Pathogen-induced damage in Drosophila: Uncoupling disease tolerance from resistance
Source: PLoS Pathog. 2025 Sep 19;21(9):e1013482. doi: 10.1371/journal.ppat.1013482 (PMC12463329; doi:10.1371/journal.ppat.1013482)
Supplement: S5 Table — Table shows the results of multiple pairwise comparisons using the emmeans function for survival and fecundity in the experiment testing the effects of different bacterial mutants. It includes details of the fitted models, the type of comparison performed, the contrasted groups, and the corresponding estimated effect size (estimate), standard error (SE), degrees of freedom (df), z-ratio, and p-value for each comparison. Non-significant differences (p > 0.05) are indicated by grey p-values. (XLSX) [file ppat.1013482.s010.xlsx]

## Sheet: Sheet1
Table S5. Results of posthoc comparisons for experiment of the bacterial mutants. Table shows the results of multiple pairwise comparisons using the emmeans function for survival and fecundity in the experiment testing the effects of different bacterial mutants. It includes details of the fitted models, the type of comparison performed, the contrased' groups, and the corresponding estimated effec…
Experiment	Trait	Model	contrast	Sex	estimate	SE	df	z.ratio	p.value
Bacterial mutants	Survival	emmeans(coxme(Surv(Time, Status) ~ Strain *Sex +(1|VialNumber))	HK PeGac - HK Pewt	Female	-1.51875	0.649764	Inf	-2.33739	0.0508035
			HK PeGac - PBS	Female	1.66776	1.17029	Inf	1.42508	0.327921
			HK Pewt - PBS	Female	3.18651	1.10504	Inf	2.88361	0.0109711
			HK PeGac - HK Pewt	Male	-2.40908	0.637661	Inf	-3.778	0.000464135
			HK PeGac - PBS	Male	1.77258	1.1689	Inf	1.51646	0.283123
			HK Pewt - PBS	Male	4.18166	1.09904	Inf	3.80483	0.000416936
	Fecundity	emmeans(glmmTMB(Total_pupae~Strain, zi=~Strain, family=nbinom2(link='log')))	HK PeGac - HK Pewt	NA	1.16467	0.21845	Inf	5.33153	2.91713e-07
			HK PeGac - PBS	NA	0.16358	0.21579	Inf	0.758052	0.728742
			HK Pewt - PBS	NA	-1.00109	0.221392	Inf	-4.52181	1.82711e-05
