# Supplementary material for: Pathogen-induced damage in Drosophila: Uncoupling disease tolerance from resistance
Source: PLoS Pathog. 2025 Sep 19;21(9):e1013482. doi: 10.1371/journal.ppat.1013482 (PMC12463329; doi:10.1371/journal.ppat.1013482)
Supplement: S6 Table — Table shows the results of multiple pairwise comparisons using the emmeans function for survival and fecundity in the experiment testing the effects of a live infection. It includes details of the fitted models, the type of comparison performed, the contrasted groups, and the corresponding estimated effect size (estimate), standard error (SE), degrees of freedom (df), z-ratio, and p-value for each comparison. Non-significant differences (p > 0.05) are indicated by grey p-values. (XLSX) [file ppat.1013482.s011.xlsx]

## Sheet: Sheet1
Table S6. Results of posthoc comparisons for experiment of the live infection. Table shows the results of multiple pairwise comparisons using the emmeans function for survival and fecundity in the experiment testing the effects of a live infection. It includes details of the fitted models, the type of comparison performed, the contrasted groups, and the corresponding estimated effect size (estima…
Experiment	Trait	Model	contrast	Sex	estimate	SE	df	z.ratio	p.value
Live infection	Survival	emmeans(coxph(Surv(Time, Status) ~ Treatment *Sex))	Sucrose - PeGac	F	-0.415188	0.912872	Inf	-0.454815	0.892261
			Sucrose - PeWT	F	-4.34498	0.724192	Inf	-5.99976	5.92586e-09
			PeGac - PeWT	F	-3.92979	0.598239	Inf	-6.56893	1.52042e-10
			Sucrose - PeGac	M	-16.1184	2249.36	Inf	-0.00716577	0.999972
			Sucrose - PeWT	M	-19.6244	2249.36	Inf	-0.00872446	0.999958
			PeGac - PeWT	M	-3.50604	0.725472	Inf	-4.83277	4.0236e-06
	Fecundity	emmeans(glmmTMB(Total_pupae~Treatment, zi=~Treatment, family=nbinom2(link='log')))	Sucrose - PeGac	NA	-0.500648	0.0823223	Inf	-6.08156	3.56942e-09
			Sucrose - PeWT	NA	1.12686	0.140872	Inf	7.99916	4.38538e-14
			PeGac - PeWT	NA	1.62751	0.134845	Inf	12.0695	0
