# Supplementary material for: Pathogen-induced damage in Drosophila: Uncoupling disease tolerance from resistance
Source: PLoS Pathog. 2025 Sep 19;21(9):e1013482. doi: 10.1371/journal.ppat.1013482 (PMC12463329; doi:10.1371/journal.ppat.1013482)
Supplement: S7 Table — Table shows the results of multiple pairwise comparisons using the emmeans function for the count data of the experiment of gut immunostainings. It includes details of the fitted models, the contrasted groups, and the corresponding estimated effect size (estimate), standard error (SE), degrees of freedom (df), z-ratio, and p-value for each comparison. Non-significant differences (p > 0.05) are indicated by grey p-values. (XLSX) [file ppat.1013482.s012.xlsx]

## Sheet: Sheet1
Table S7. Results of posthoc comparisons for experiment of the gut immunostaining. Table shows the results of multiple pairwise comparisons using the emmeans function for the count data of the experiment of gut immunostainings. It includes details of the fitted models, the contrasted groups, and the corresponding estimated effect size (estimate), standard error (SE), degrees of freedom (df), z-ra…
Experiment	Gene	Model	contrast	estimate	SE	df	z.ratio	p.value
Gut stainings	Dcp1	emmeans(zeroinfl(Gene ~ treatment_timepoint | treatment_timepoint, dist = 'negbin'))	HK_PeGac_120 - HK_PeGac_72	-3.99996	1.10276	Inf	-3.62722	0.00532444
			HK_PeGac_120 - HK_PeWT_120	-6.59517	2.5818	Inf	-2.55449	0.14026
			HK_PeGac_120 - HK_PeWT_72	-36.1428	4.23869	Inf	-8.52688	6.58362e-14
			HK_PeGac_120 - PBS_120	0.571479	0.60955	Inf	0.937543	0.966514
			HK_PeGac_120 - PBS_72	-0.09522	0.776715	Inf	-0.122593	1
			HK_PeGac_120 - untreated_0	0.571479	0.60955	Inf	0.937543	0.966514
			HK_PeGac_72 - HK_PeWT_120	-2.59521	2.67183	Inf	-0.971324	0.960171
			HK_PeGac_72 - HK_PeWT_72	-32.1429	4.29412	Inf	-7.48531	1.54365e-12
			HK_PeGac_72 - PBS_120	4.57144	0.918986	Inf	4.97444	1.35437e-05
			HK_PeGac_72 - PBS_72	3.90474	1.03744	Inf	3.76384	0.0031766
			HK_PeGac_72 - untreated_0	4.57144	0.918986	Inf	4.97444	1.35437e-05
			HK_PeWT_120 - HK_PeWT_72	-29.5477	4.88765	Inf	-6.04538	3.12477e-08
			HK_PeWT_120 - PBS_120	7.16665	2.50881	Inf	2.8566	0.0647592
			HK_PeWT_120 - PBS_72	6.49995	2.55458	Inf	2.54444	0.143607
			HK_PeWT_120 - untreated_0	7.16665	2.50881	Inf	2.8566	0.0647592
			HK_PeWT_72 - PBS_120	36.7143	4.19464	Inf	8.75268	5.61773e-14
			HK_PeWT_72 - PBS_72	36.0476	4.22217	Inf	8.5377	6.4837e-14
			HK_PeWT_72 - untreated_0	36.7143	4.19464	Inf	8.75268	5.61773e-14
			PBS_120 - PBS_72	-0.666699	0.48139	Inf	-1.38495	0.810137
			PBS_120 - untreated_0	-2.64698e-23	NA	Inf	NA	NA
			PBS_72 - untreated_0	0.666699	0.48139	Inf	1.38495	0.810137
	Ph3		untreated_0 - PBS_72	0.857143	0.631513	Inf	1.35728	0.82445
			untreated_0 - HK_PeGac_72	0.142861	1.00292	Inf	0.142445	0.999999
			untreated_0 - HK_PeWT_72	0.857143	0.631513	Inf	1.35728	0.82445
			untreated_0 - PBS_120	0.714287	0.647843	Inf	1.10256	0.927569
			untreated_0 - HK_PeGac_120	0.857143	0.631513	Inf	1.35728	0.82445
			untreated_0 - HK_PeWT_120	-10.1429	3.20133	Inf	-3.16833	0.0257337
			PBS_72 - HK_PeGac_72	-0.714282	0.779125	Inf	-0.916775	0.970034
			PBS_72 - HK_PeWT_72	2.4789e-13	NA	Inf	NA	NA
			PBS_72 - PBS_120	-0.142856	0.144537	Inf	-0.98837	0.956668
			PBS_72 - HK_PeGac_120	2.4789e-13	NA	Inf	NA	NA
			PBS_72 - HK_PeWT_120	-11	3.13842	Inf	-3.50494	0.00830141
			HK_PeGac_72 - HK_PeWT_72	0.714282	0.779125	Inf	0.916775	0.970034
			HK_PeGac_72 - PBS_120	0.571426	0.792419	Inf	0.721116	0.991361
			HK_PeGac_72 - HK_PeGac_120	0.714282	0.779125	Inf	0.916775	0.970034
			HK_PeGac_72 - HK_PeWT_120	-10.2857	3.23369	Inf	-3.1808	0.0247375
			HK_PeWT_72 - PBS_120	-0.142856	0.144537	Inf	-0.98837	0.956668
			HK_PeWT_72 - HK_PeGac_120	0	NA	Inf	NA	NA
			HK_PeWT_72 - HK_PeWT_120	-11	3.13842	Inf	-3.50494	0.00830141
			PBS_120 - HK_PeGac_120	0.142856	0.144537	Inf	0.98837	0.956668
			PBS_120 - HK_PeWT_120	-10.8571	3.14175	Inf	-3.45576	0.00987646
			HK_PeGac_120 - HK_PeWT_120	-11	3.13842	Inf	-3.50494	0.00830141
