# Supplementary material for: Pathogen-induced damage in Drosophila: Uncoupling disease tolerance from resistance
Source: PLoS Pathog. 2025 Sep 19;21(9):e1013482. doi: 10.1371/journal.ppat.1013482 (PMC12463329; doi:10.1371/journal.ppat.1013482)
Supplement: S8 Table — Table shows the results of multiple pairwise comparisons using the emmeans function for survival traits in the germ-free experiment. It includes details of the fitted models, the contrasted between treatment groups, and the corresponding estimated effect size (estimate), standard error (SE), degrees of freedom (df), z-ratio, and p-value for each comparison. Non-significant differences (p > 0.05) are indicated by grey p-values. (XLSX) [file ppat.1013482.s013.xlsx]

## Sheet: Sheet1
Table S8. Results of posthoc comparisons for the germ-free experiment. Table shows the results of multiple pairwise comparisons using the emmeans function for survival traits in the germ-free experiment. It includes details of the fitted models, the contrasted between treatment groups, and the corresponding estimated effect size (estimate), standard error (SE), degrees of freedom (df), z-ratio, a…
Experiment	Trait	Model	contrast	Sex	estimate	SE	df	z.ratio	p.value
Germ-free (before exposure)	Survival	emmeans(coxme(Surv(Time, Status) ~ Treatment * GF_Treatment+ (1|VialNumber))	HK PeGac GF - HK Pewt GF	Female	-1.15076	0.265431	Inf	-4.33544	8.57333e-05
			HK PeGac GF - HK PeGac nonGF	Female	-0.0564333	0.262263	Inf	-0.215178	0.996483
			HK PeGac GF - HK Pewt nonGF	Female	-2.49456	0.226703	Inf	-11.0036	2.84217e-14
			HK Pewt GF - HK PeGac nonGF	Female	1.09433	0.277798	Inf	3.93929	0.00047431
			HK Pewt GF - HK Pewt nonGF	Female	-1.3438	0.244869	Inf	-5.48785	2.4357e-07
			HK PeGac nonGF - HK Pewt nonGF	Female	-2.43813	0.258714	Inf	-9.42403	3.60822e-14
			HK PeGac GF - HK Pewt GF	Male	-1.27578	0.202804	Inf	-6.29072	1.89526e-09
			HK PeGac GF - HK PeGac nonGF	Male	-0.14087	0.178919	Inf	-0.787337	0.86025
			HK PeGac GF - HK Pewt nonGF	Male	-1.88042	0.179887	Inf	-10.4533	3.83027e-14
			HK Pewt GF - HK PeGac nonGF	Male	1.13491	0.195755	Inf	5.7976	4.03138e-08
			HK Pewt GF - HK Pewt nonGF	Male	-0.604642	0.196943	Inf	-3.07013	0.0114953
			HK PeGac nonGF - HK Pewt nonGF	Male	-1.73955	0.150886	Inf	-11.5289	0
Germ-free (after exposure)	Survival	emmeans(coxme(Surv(Time, Status) ~ Treatment * EndFood+ (1|VialNumber))	HK PeGac GF food - HK Pewt GF food	Female	-1.56082	0.320295	Inf	-4.87308	6.54512e-06
			HK PeGac GF food - HK PeGac normal food	Female	-0.168028	0.298899	Inf	-0.562157	0.943237
			HK PeGac GF food - HK Pewt normal food	Female	-1.32571	0.321421	Inf	-4.12453	0.000217385
			HK Pewt GF food - HK PeGac normal food	Female	1.3928	0.297879	Inf	4.67571	1.7399e-05
			HK Pewt GF food - HK Pewt normal food	Female	0.235111	0.320426	Inf	0.733745	0.883544
			HK PeGac normal food - HK Pewt normal food	Female	-1.15768	0.275902	Inf	-4.196	0.000159396
			HK PeGac GF food - HK Pewt GF food	Male	-2.11503	0.340815	Inf	-6.20579	3.26375e-09
			HK PeGac GF food - HK PeGac normal food	Male	-0.634656	0.2853	Inf	-2.22452	0.11659
			HK PeGac GF food - HK Pewt normal food	Male	-1.96151	0.305372	Inf	-6.42334	7.99693e-10
			HK Pewt GF food - HK PeGac normal food	Male	1.48037	0.257485	Inf	5.74935	5.36811e-08
			HK Pewt GF food - HK Pewt normal food	Male	0.153521	0.279307	Inf	0.549647	0.946672
			HK PeGac normal food - HK Pewt normal food	Male	-1.32685	0.216302	Inf	-6.13427	5.1302e-09
