# Supplementary material for: Pathogen-induced damage in Drosophila: Uncoupling disease tolerance from resistance
Source: PLoS Pathog. 2025 Sep 19;21(9):e1013482. doi: 10.1371/journal.ppat.1013482 (PMC12463329; doi:10.1371/journal.ppat.1013482)
Supplement: S9 Table — Table shows the results of multiple pairwise comparisons using the emmeans function for gene expression data. It includes details of the fitted models, the contrasts between treatment groups, and the corresponding estimated effect size (estimate), standard error (SE), degrees of freedom (df), z-ratio, and p-value for each comparison. Non-significant differences (p > 0.05) are indicated by grey p-values. (XLSX) [file ppat.1013482.s014.xlsx]

## Sheet: Sheet1
Table S9. Results of posthoc comparisons for the qPCR gene expression experiment. Table shows the results of multiple pairwise comparisons using the emmeans function for gene expression data. It includes details of the fitted models, the contrasts between treatment groups, and the corresponding estimated effect size (estimate), standard error (SE), degrees of freedom (df), z-ratio, and p-value fo…
Experiment	Gene	Model	contrast	estimate	SE	df	t.ratio	p.value
qPCR	Upd3	emmeans(lm(log(Fold_Change) ~ Treatment_Timepoint))	PBS_72h - PBS_8h	-0.109486	0.423699	48	-0.258406	1
			PBS_72h - PBS_96h	-0.376217	0.423699	48	-0.887935	0.996167
			PBS_72h - PeGac_72h	0.600453	0.423699	48	1.41717	0.915754
			PBS_72h - PeGac_8h	-0.552285	0.423699	48	-1.30348	0.948013
			PBS_72h - PeGac_96h	-1.35497	0.423699	48	-3.19796	0.067172
			PBS_72h - PeWT_72h	-4.73619	0.423699	48	-11.1782	0
			PBS_72h - PeWT_8h	-3.31415	0.423699	48	-7.82195	1.79655e-08
			PBS_72h - PeWT_96h	-4.67747	0.423699	48	-11.0396	0
			PBS_72h - untreat_0h	-0.482227	0.442539	48	-1.08968	0.983478
			PBS_8h - PBS_96h	-0.266731	0.403981	48	-0.660255	0.999621
			PBS_8h - PeGac_72h	0.709939	0.403981	48	1.75736	0.757326
			PBS_8h - PeGac_8h	-0.442798	0.403981	48	-1.09609	0.98281
			PBS_8h - PeGac_96h	-1.24548	0.403981	48	-3.08303	0.0884594
			PBS_8h - PeWT_72h	-4.62671	0.403981	48	-11.4528	0
			PBS_8h - PeWT_8h	-3.20466	0.403981	48	-7.93271	1.22227e-08
			PBS_8h - PeWT_96h	-4.56798	0.403981	48	-11.3074	0
			PBS_8h - untreat_0h	-0.372741	0.423699	48	-0.879731	0.996424
			PBS_96h - PeGac_72h	0.97667	0.403981	48	2.41761	0.33869
			PBS_96h - PeGac_8h	-0.176068	0.403981	48	-0.435831	0.999988
			PBS_96h - PeGac_96h	-0.978754	0.403981	48	-2.42277	0.335815
			PBS_96h - PeWT_72h	-4.35998	0.403981	48	-10.7925	0
			PBS_96h - PeWT_8h	-2.93793	0.403981	48	-7.27245	1.22544e-07
			PBS_96h - PeWT_96h	-4.30125	0.403981	48	-10.6472	0
			PBS_96h - untreat_0h	-0.10601	0.423699	48	-0.250202	1
			PeGac_72h - PeGac_8h	-1.15274	0.403981	48	-2.85344	0.147996
			PeGac_72h - PeGac_96h	-1.95542	0.403981	48	-4.84038	0.000542219
			PeGac_72h - PeWT_72h	-5.33665	0.403981	48	-13.2101	0
			PeGac_72h - PeWT_8h	-3.9146	0.403981	48	-9.69006	2.83749e-11
			PeGac_72h - PeWT_96h	-5.27792	0.403981	48	-13.0648	0
			PeGac_72h - untreat_0h	-1.08268	0.423699	48	-2.55531	0.266817
			PeGac_8h - PeGac_96h	-0.802686	0.403981	48	-1.98694	0.611857
			PeGac_8h - PeWT_72h	-4.18391	0.403981	48	-10.3567	6.68576e-13
			PeGac_8h - PeWT_8h	-2.76187	0.403981	48	-6.83662	5.65598e-07
			PeGac_8h - PeWT_96h	-4.12519	0.403981	48	-10.2113	2.7971e-12
			PeGac_8h - untreat_0h	0.0700575	0.423699	48	0.165347	1
			PeGac_96h - PeWT_72h	-3.38122	0.403981	48	-8.36975	2.69495e-09
			PeGac_96h - PeWT_8h	-1.95918	0.403981	48	-4.84968	0.000525935
			PeGac_96h - PeWT_96h	-3.3225	0.403981	48	-8.2244	4.44943e-09
			PeGac_96h - untreat_0h	0.872743	0.423699	48	2.05982	0.563254
			PeWT_72h - PeWT_8h	1.42204	0.403981	48	3.52007	0.0293852
			PeWT_72h - PeWT_96h	0.058722	0.403981	48	0.145358	1
			PeWT_72h - untreat_0h	4.25397	0.423699	48	10.0401	7.02483e-12
			PeWT_8h - PeWT_96h	-1.36332	0.403981	48	-3.37471	0.043081
			PeWT_8h - untreat_0h	2.83192	0.423699	48	6.68381	9.67135e-07
			PeWT_96h - untreat_0h	4.19524	0.423699	48	9.90147	1.27027e-11
	Stat-92E		PBS_72h - PBS_8h	-0.465302	0.255681	49	-1.81986	0.719754
			PBS_72h - PBS_96h	0.0753833	0.255681	49	0.294834	1
			PBS_72h - PeGac_72h	0.0652192	0.255681	49	0.255081	1
			PBS_72h - PeGac_8h	-0.551274	0.255681	49	-2.1561	0.499147
			PBS_72h - PeGac_96h	-1.13503	0.255681	49	-4.43926	0.00192075
			PBS_72h - PeWT_72h	-0.0875496	0.255681	49	-0.342418	0.999999
			PBS_72h - PeWT_8h	-1.09329	0.255681	49	-4.27598	0.00320652
			PBS_72h - PeWT_96h	-0.980375	0.255681	49	-3.83437	0.0120765
			PBS_72h - untreat_0h	-0.777155	0.255681	49	-3.03955	0.0973563
			PBS_8h - PBS_96h	0.540685	0.243782	49	2.21791	0.458954
			PBS_8h - PeGac_72h	0.530521	0.243782	49	2.17621	0.485969
			PBS_8h - PeGac_8h	-0.0859723	0.243782	49	-0.352661	0.999998
			PBS_8h - PeGac_96h	-0.669732	0.243782	49	-2.74726	0.183986
			PBS_8h - PeWT_72h	0.377752	0.243782	49	1.54955	0.864909
			PBS_8h - PeWT_8h	-0.627984	0.243782	49	-2.57601	0.256395
			PBS_8h - PeWT_96h	-0.515073	0.243782	49	-2.11285	0.527754
			PBS_8h - untreat_0h	-0.311853	0.243782	49	-1.27923	0.953678
			PBS_96h - PeGac_72h	-0.0101641	0.243782	49	-0.0416934	1
			PBS_96h - PeGac_8h	-0.626657	0.243782	49	-2.57057	0.258974
			PBS_96h - PeGac_96h	-1.21042	0.243782	49	-4.96516	0.000346179
			PBS_96h - PeWT_72h	-0.162933	0.243782	49	-0.668355	0.999584
			PBS_96h - PeWT_8h	-1.16867	0.243782	49	-4.79391	0.000610467
			PBS_96h - PeWT_96h	-1.05576	0.243782	49	-4.33075	0.00270334
			PBS_96h - untreat_0h	-0.852539	0.243782	49	-3.49714	0.030926
			PeGac_72h - PeGac_8h	-0.616493	0.243782	49	-2.52887	0.279295
			PeGac_72h - PeGac_96h	-1.20025	0.243782	49	-4.92347	0.000397739
			PeGac_72h - PeWT_72h	-0.152769	0.243782	49	-0.626661	0.999754
			PeGac_72h - PeWT_8h	-1.15851	0.243782	49	-4.75222	0.0007
			PeGac_72h - PeWT_96h	-1.04559	0.243782	49	-4.28906	0.00307884
			PeGac_72h - untreat_0h	-0.842374	0.243782	49	-3.45544	0.0345604
			PeGac_8h - PeGac_96h	-0.58376	0.243782	49	-2.3946	0.351256
			PeGac_8h - PeWT_72h	0.463725	0.243782	49	1.90221	0.667534
			PeGac_8h - PeWT_8h	-0.542012	0.243782	49	-2.22335	0.455463
			PeGac_8h - PeWT_96h	-0.429101	0.243782	49	-1.76018	0.755753
			PeGac_8h - untreat_0h	-0.225881	0.243782	49	-0.92657	0.994767
			PeGac_96h - PeWT_72h	1.04748	0.243782	49	4.29681	0.00300544
			PeGac_96h - PeWT_8h	0.0417477	0.243782	49	0.17125	1
			PeGac_96h - PeWT_96h	0.154659	0.243782	49	0.634413	0.999728
			PeGac_96h - untreat_0h	0.357879	0.243782	49	1.46803	0.898025
			PeWT_72h - PeWT_8h	-1.00574	0.243782	49	-4.12556	0.00509064
			PeWT_72h - PeWT_96h	-0.892826	0.243782	49	-3.6624	0.0196811
			PeWT_72h - untreat_0h	-0.689606	0.243782	49	-2.82878	0.155375
			PeWT_8h - PeWT_96h	0.112911	0.243782	49	0.463163	0.999981
			PeWT_8h - untreat_0h	0.316131	0.243782	49	1.29678	0.949697
			PeWT_96h - untreat_0h	0.20322	0.243782	49	0.833615	0.997629
	Duox		PBS_72h - PBS_8h	-1.49681	0.440507	48	-3.39793	0.0405686
			PBS_72h - PBS_96h	-0.832428	0.440507	48	-1.8897	0.67561
			PBS_72h - PeGac_72h	-0.691889	0.440507	48	-1.57066	0.85531
			PBS_72h - PeGac_8h	-2.13286	0.440507	48	-4.84183	0.000539646
			PBS_72h - PeGac_96h	-1.73295	0.440507	48	-3.934	0.00918133
			PBS_72h - PeWT_72h	-0.583753	0.440507	48	-1.32518	0.94265
			PBS_72h - PeWT_8h	-1.63274	0.440507	48	-3.70651	0.0176219
			PBS_72h - PeWT_96h	-2.04596	0.440507	48	-4.64455	0.0010247
			PBS_72h - untreat_0h	-0.0713911	0.460095	48	-0.155166	1
			PBS_8h - PBS_96h	0.664383	0.420007	48	1.58184	0.850159
			PBS_8h - PeGac_72h	0.804922	0.420007	48	1.91645	0.658289
			PBS_8h - PeGac_8h	-0.636052	0.420007	48	-1.51438	0.879733
			PBS_8h - PeGac_96h	-0.236144	0.420007	48	-0.562239	0.999899
			PBS_8h - PeWT_72h	0.913057	0.420007	48	2.17391	0.487714
			PBS_8h - PeWT_8h	-0.135931	0.420007	48	-0.323641	0.999999
			PBS_8h - PeWT_96h	-0.549148	0.420007	48	-1.30747	0.947054
			PBS_8h - untreat_0h	1.42542	0.440507	48	3.23586	0.0611951
			PBS_96h - PeGac_72h	0.140539	0.420007	48	0.334612	0.999999
			PBS_96h - PeGac_8h	-1.30043	0.420007	48	-3.09622	0.0857565
			PBS_96h - PeGac_96h	-0.900527	0.420007	48	-2.14408	0.507283
			PBS_96h - PeWT_72h	0.248675	0.420007	48	0.592073	0.999845
			PBS_96h - PeWT_8h	-0.800314	0.420007	48	-1.90548	0.665419
			PBS_96h - PeWT_96h	-1.21353	0.420007	48	-2.88931	0.137012
			PBS_96h - untreat_0h	0.761037	0.440507	48	1.72764	0.774478
			PeGac_72h - PeGac_8h	-1.44097	0.420007	48	-3.43083	0.037231
			PeGac_72h - PeGac_96h	-1.04107	0.420007	48	-2.47869	0.305536
			PeGac_72h - PeWT_72h	0.108135	0.420007	48	0.257461	1
			PeGac_72h - PeWT_8h	-0.940853	0.420007	48	-2.24009	0.445083
			PeGac_72h - PeWT_96h	-1.35407	0.420007	48	-3.22392	0.0630256
			PeGac_72h - untreat_0h	0.620498	0.440507	48	1.4086	0.918552
			PeGac_8h - PeGac_96h	0.399908	0.420007	48	0.952145	0.993594
			PeGac_8h - PeWT_72h	1.54911	0.420007	48	3.68829	0.0185422
			PeGac_8h - PeWT_8h	0.50012	0.420007	48	1.19074	0.970339
			PeGac_8h - PeWT_96h	0.0869034	0.420007	48	0.206909	1
			PeGac_8h - untreat_0h	2.06147	0.440507	48	4.67977	0.000914656
			PeGac_96h - PeWT_72h	1.1492	0.420007	48	2.73615	0.188738
			PeGac_96h - PeWT_8h	0.100213	0.420007	48	0.238598	1
			PeGac_96h - PeWT_96h	-0.313004	0.420007	48	-0.745236	0.999002
			PeGac_96h - untreat_0h	1.66156	0.440507	48	3.77193	0.0146526
			PeWT_72h - PeWT_8h	-1.04899	0.420007	48	-2.49755	0.2957
			PeWT_72h - PeWT_96h	-1.46221	0.420007	48	-3.48138	0.0325821
			PeWT_72h - untreat_0h	0.512362	0.440507	48	1.16312	0.974513
			PeWT_8h - PeWT_96h	-0.413217	0.420007	48	-0.983833	0.991892
			PeWT_8h - untreat_0h	1.56135	0.440507	48	3.54444	0.0275204
			PeWT_96h - untreat_0h	1.97457	0.440507	48	4.48249	0.00171943
	Drsl-5		PBS_72h - PBS_8h	-0.478789	0.376764	49	-1.27079	0.955511
			PBS_72h - PBS_96h	0.0676131	0.376764	49	0.179457	1
			PBS_72h - PeGac_72h	-0.268866	0.376764	49	-0.713618	0.999296
			PBS_72h - PeGac_8h	-0.200545	0.376764	49	-0.532283	0.999937
			PBS_72h - PeGac_96h	0.00543102	0.376764	49	0.0144149	1
			PBS_72h - PeWT_72h	0.440772	0.376764	49	1.16989	0.9736
			PBS_72h - PeWT_8h	-0.641908	0.376764	49	-1.70374	0.787993
			PBS_72h - PeWT_96h	0.18499	0.376764	49	0.490997	0.999968
			PBS_72h - untreat_0h	-0.120053	0.376764	49	-0.318641	0.999999
			PBS_8h - PBS_96h	0.546402	0.359231	49	1.52103	0.877118
			PBS_8h - PeGac_72h	0.209923	0.359231	49	0.584368	0.999862
			PBS_8h - PeGac_8h	0.278244	0.359231	49	0.774554	0.998656
			PBS_8h - PeGac_96h	0.48422	0.359231	49	1.34794	0.936744
			PBS_8h - PeWT_72h	0.919561	0.359231	49	2.55981	0.264123
			PBS_8h - PeWT_8h	-0.163119	0.359231	49	-0.45408	0.999984
			PBS_8h - PeWT_96h	0.663779	0.359231	49	1.84778	0.702336
			PBS_8h - untreat_0h	0.358736	0.359231	49	0.998623	0.991013
			PBS_96h - PeGac_72h	-0.336479	0.359231	49	-0.936665	0.994335
			PBS_96h - PeGac_8h	-0.268158	0.359231	49	-0.74648	0.998994
			PBS_96h - PeGac_96h	-0.0621821	0.359231	49	-0.173098	1
			PBS_96h - PeWT_72h	0.373159	0.359231	49	1.03877	0.988142
			PBS_96h - PeWT_8h	-0.709521	0.359231	49	-1.97511	0.619647
			PBS_96h - PeWT_96h	0.117377	0.359231	49	0.326745	0.999999
			PBS_96h - untreat_0h	-0.187666	0.359231	49	-0.52241	0.999946
			PeGac_72h - PeGac_8h	0.0683206	0.359231	49	0.190186	1
			PeGac_72h - PeGac_96h	0.274297	0.359231	49	0.763567	0.998798
			PeGac_72h - PeWT_72h	0.709638	0.359231	49	1.97544	0.619431
			PeGac_72h - PeWT_8h	-0.373042	0.359231	49	-1.03845	0.988168
			PeGac_72h - PeWT_96h	0.453856	0.359231	49	1.26341	0.957072
			PeGac_72h - untreat_0h	0.148813	0.359231	49	0.414255	0.999993
			PeGac_8h - PeGac_96h	0.205976	0.359231	49	0.573382	0.999882
			PeGac_8h - PeWT_72h	0.641318	0.359231	49	1.78525	0.740849
			PeGac_8h - PeWT_8h	-0.441363	0.359231	49	-1.22863	0.963904
			PeGac_8h - PeWT_96h	0.385535	0.359231	49	1.07322	0.985148
			PeGac_8h - untreat_0h	0.0804926	0.359231	49	0.224069	1
			PeGac_96h - PeWT_72h	0.435341	0.359231	49	1.21187	0.966899
			PeGac_96h - PeWT_8h	-0.647339	0.359231	49	-1.80202	0.730702
			PeGac_96h - PeWT_96h	0.179559	0.359231	49	0.499843	0.999963
			PeGac_96h - untreat_0h	-0.125484	0.359231	49	-0.349312	0.999998
			PeWT_72h - PeWT_8h	-1.08268	0.359231	49	-3.01389	0.103291
			PeWT_72h - PeWT_96h	-0.255782	0.359231	49	-0.712028	0.999308
			PeWT_72h - untreat_0h	-0.560825	0.359231	49	-1.56118	0.859739
			PeWT_8h - PeWT_96h	0.826898	0.359231	49	2.30186	0.40621
			PeWT_8h - untreat_0h	0.521856	0.359231	49	1.4527	0.903633
			PeWT_96h - untreat_0h	-0.305043	0.359231	49	-0.849156	0.997271
	Drsl-2		PBS_72h - PBS_8h	0.44666	0.412932	48	1.08168	0.984285
			PBS_72h - PBS_96h	0.174944	0.412932	48	0.423662	0.999991
			PBS_72h - PeGac_72h	0.866284	0.412932	48	2.09788	0.537878
			PBS_72h - PeGac_8h	-0.150939	0.412932	48	-0.36553	0.999997
			PBS_72h - PeGac_96h	0.636278	0.412932	48	1.54088	0.868555
			PBS_72h - PeWT_72h	-2.23764	0.412932	48	-5.4189	7.82275e-05
			PBS_72h - PeWT_8h	-2.665	0.412932	48	-6.45385	2.16645e-06
			PBS_72h - PeWT_96h	-2.13149	0.412932	48	-5.16184	0.000186563
			PBS_72h - untreat_0h	0.611075	0.431293	48	1.41684	0.915861
			PBS_8h - PBS_96h	-0.271716	0.393715	48	-0.690135	0.999459
			PBS_8h - PeGac_72h	0.419624	0.393715	48	1.0658	0.985795
			PBS_8h - PeGac_8h	-0.597599	0.393715	48	-1.51785	0.878305
			PBS_8h - PeGac_96h	0.189618	0.393715	48	0.481612	0.999973
			PBS_8h - PeWT_72h	-2.6843	0.393715	48	-6.81786	6.04104e-07
			PBS_8h - PeWT_8h	-3.11166	0.393715	48	-7.90333	1.35362e-08
			PBS_8h - PeWT_96h	-2.57815	0.393715	48	-6.54826	1.55604e-06
			PBS_8h - untreat_0h	0.164415	0.412932	48	0.398164	0.999995
			PBS_96h - PeGac_72h	0.69134	0.393715	48	1.75594	0.758156
			PBS_96h - PeGac_8h	-0.325882	0.393715	48	-0.827711	0.997745
			PBS_96h - PeGac_96h	0.461335	0.393715	48	1.17175	0.973259
			PBS_96h - PeWT_72h	-2.41258	0.393715	48	-6.12773	6.77535e-06
			PBS_96h - PeWT_8h	-2.83995	0.393715	48	-7.2132	1.50837e-07
			PBS_96h - PeWT_96h	-2.30643	0.393715	48	-5.85813	1.72936e-05
			PBS_96h - untreat_0h	0.436131	0.412932	48	1.05618	0.986655
			PeGac_72h - PeGac_8h	-1.01722	0.393715	48	-2.58365	0.253333
			PeGac_72h - PeGac_96h	-0.230005	0.393715	48	-0.584193	0.999861
			PeGac_72h - PeWT_72h	-3.10392	0.393715	48	-7.88367	1.44941e-08
			PeGac_72h - PeWT_8h	-3.53129	0.393715	48	-8.96914	3.45777e-10
			PeGac_72h - PeWT_96h	-2.99777	0.393715	48	-7.61407	3.7084e-08
			PeGac_72h - untreat_0h	-0.255209	0.412932	48	-0.618041	0.999779
			PeGac_8h - PeGac_96h	0.787217	0.393715	48	1.99946	0.603531
			PeGac_8h - PeWT_72h	-2.0867	0.393715	48	-5.30002	0.000117111
			PeGac_8h - PeWT_8h	-2.51406	0.393715	48	-6.38549	2.7526e-06
			PeGac_8h - PeWT_96h	-1.98055	0.393715	48	-5.03042	0.000289442
			PeGac_8h - untreat_0h	0.762014	0.412932	48	1.84537	0.703811
			PeGac_96h - PeWT_72h	-2.87391	0.393715	48	-7.29947	1.11471e-07
			PeGac_96h - PeWT_8h	-3.30128	0.393715	48	-8.38495	2.55758e-09
			PeGac_96h - PeWT_96h	-2.76777	0.393715	48	-7.02987	2.86978e-07
			PeGac_96h - untreat_0h	-0.0252033	0.412932	48	-0.061035	1
			PeWT_72h - PeWT_8h	-0.427367	0.393715	48	-1.08547	0.983907
			PeWT_72h - PeWT_96h	0.106145	0.393715	48	0.269599	1
			PeWT_72h - untreat_0h	2.84871	0.412932	48	6.89874	4.54762e-07
			PeWT_8h - PeWT_96h	0.533512	0.393715	48	1.35507	0.93466
			PeWT_8h - untreat_0h	3.27608	0.412932	48	7.9337	1.21808e-08
			PeWT_96h - untreat_0h	2.74256	0.412932	48	6.64169	1.12121e-06
	Drs		PBS_72h - PBS_8h	-0.0310115	0.50619	49	-0.0612646	1
			PBS_72h - PBS_96h	0.78376	0.50619	49	1.54835	0.865435
			PBS_72h - PeGac_72h	-0.195543	0.50619	49	-0.386305	0.999996
			PBS_72h - PeGac_8h	-0.29602	0.50619	49	-0.5848	0.999861
			PBS_72h - PeGac_96h	-0.634125	0.50619	49	-1.25274	0.959258
			PBS_72h - PeWT_72h	-0.227981	0.50619	49	-0.450386	0.999985
			PBS_72h - PeWT_8h	-0.195689	0.50619	49	-0.386592	0.999996
			PBS_72h - PeWT_96h	-1.90394	0.50619	49	-3.76132	0.0148927
			PBS_72h - untreat_0h	0.34051	0.50619	49	0.672692	0.999562
			PBS_8h - PBS_96h	0.814772	0.482633	49	1.68818	0.796528
			PBS_8h - PeGac_72h	-0.164532	0.482633	49	-0.340905	0.999999
			PBS_8h - PeGac_8h	-0.265008	0.482633	49	-0.549088	0.999918
			PBS_8h - PeGac_96h	-0.603113	0.482633	49	-1.24963	0.95988
			PBS_8h - PeWT_72h	-0.196969	0.482633	49	-0.408114	0.999993
			PBS_8h - PeWT_8h	-0.164678	0.482633	49	-0.341207	0.999999
			PBS_8h - PeWT_96h	-1.87293	0.482633	49	-3.88065	0.0105586
			PBS_8h - untreat_0h	0.371521	0.482633	49	0.769781	0.998719
			PBS_96h - PeGac_72h	-0.979304	0.482633	49	-2.02909	0.583669
			PBS_96h - PeGac_8h	-1.07978	0.482633	49	-2.23727	0.446574
			PBS_96h - PeGac_96h	-1.41789	0.482633	49	-2.93781	0.122649
			PBS_96h - PeWT_72h	-1.01174	0.482633	49	-2.0963	0.538767
			PBS_96h - PeWT_8h	-0.97945	0.482633	49	-2.02939	0.583467
			PBS_96h - PeWT_96h	-2.6877	0.482633	49	-5.56883	4.44215e-05
			PBS_96h - untreat_0h	-0.443251	0.482633	49	-0.918401	0.995097
			PeGac_72h - PeGac_8h	-0.100476	0.482633	49	-0.208184	1
			PeGac_72h - PeGac_96h	-0.438582	0.482633	49	-0.908727	0.995465
			PeGac_72h - PeWT_72h	-0.0324374	0.482633	49	-0.0672092	1
			PeGac_72h - PeWT_8h	-0.000145769	0.482633	49	-0.000302029	1
			PeGac_72h - PeWT_96h	-1.7084	0.482633	49	-3.53974	0.0275722
			PeGac_72h - untreat_0h	0.536053	0.482633	49	1.11069	0.981262
			PeGac_8h - PeGac_96h	-0.338105	0.482633	49	-0.700544	0.999393
			PeGac_8h - PeWT_72h	0.0680389	0.482633	49	0.140974	1
			PeGac_8h - PeWT_8h	0.10033	0.482633	49	0.207882	1
			PeGac_8h - PeWT_96h	-1.60792	0.482633	49	-3.33156	0.0477258
			PeGac_8h - untreat_0h	0.636529	0.482633	49	1.31887	0.944353
			PeGac_96h - PeWT_72h	0.406144	0.482633	49	0.841518	0.997452
			PeGac_96h - PeWT_8h	0.438436	0.482633	49	0.908425	0.995476
			PeGac_96h - PeWT_96h	-1.26981	0.482633	49	-2.63102	0.231288
			PeGac_96h - untreat_0h	0.974635	0.482633	49	2.01941	0.590133
			PeWT_72h - PeWT_8h	0.0322916	0.482633	49	0.0669072	1
			PeWT_72h - PeWT_96h	-1.67596	0.482633	49	-3.47253	0.0330264
			PeWT_72h - untreat_0h	0.568491	0.482633	49	1.17789	0.972407
			PeWT_8h - PeWT_96h	-1.70825	0.482633	49	-3.53944	0.0275948
			PeWT_8h - untreat_0h	0.536199	0.482633	49	1.11099	0.981228
			PeWT_96h - untreat_0h	2.24445	0.482633	49	4.65043	0.000975523
	Dpt		PBS_72h - PBS_8h	0.899933	1.11165	48	0.809543	0.998098
			PBS_72h - PBS_96h	2.24838	1.11165	48	2.02255	0.588138
			PBS_72h - PeGac_72h	-1.06417	1.11165	48	-0.957286	0.993339
			PBS_72h - PeGac_8h	0.967043	1.11165	48	0.869913	0.996713
			PBS_72h - PeGac_96h	0.562733	1.11165	48	0.506212	0.999958
			PBS_72h - PeWT_72h	-1.85505	1.11165	48	-1.66873	0.806853
			PBS_72h - PeWT_8h	-3.84486	1.11165	48	-3.45868	0.0346012
			PBS_72h - PeWT_96h	-1.40314	1.11165	48	-1.26221	0.957231
			PBS_72h - untreat_0h	0.572902	1.16109	48	0.493419	0.999966
			PBS_8h - PBS_96h	1.34844	1.05992	48	1.27221	0.955113
			PBS_8h - PeGac_72h	-1.9641	1.05992	48	-1.85307	0.698968
			PBS_8h - PeGac_8h	0.0671101	1.05992	48	0.0633161	1
			PBS_8h - PeGac_96h	-0.3372	1.05992	48	-0.318136	0.999999
			PBS_8h - PeWT_72h	-2.75499	1.05992	48	-2.59924	0.246116
			PBS_8h - PeWT_8h	-4.74479	1.05992	48	-4.47655	0.00175205
			PBS_8h - PeWT_96h	-2.30308	1.05992	48	-2.17287	0.48839
			PBS_8h - untreat_0h	-0.327031	1.11165	48	-0.294184	1
			PBS_96h - PeGac_72h	-3.31255	1.05992	48	-3.12528	0.0800491
			PBS_96h - PeGac_8h	-1.28133	1.05992	48	-1.2089	0.967334
			PBS_96h - PeGac_96h	-1.68564	1.05992	48	-1.59035	0.846169
			PBS_96h - PeWT_72h	-4.10343	1.05992	48	-3.87145	0.0110153
			PBS_96h - PeWT_8h	-6.09323	1.05992	48	-5.74876	2.52407e-05
			PBS_96h - PeWT_96h	-3.65152	1.05992	48	-3.44509	0.0358634
			PBS_96h - untreat_0h	-1.67547	1.11165	48	-1.50719	0.882668
			PeGac_72h - PeGac_8h	2.03121	1.05992	48	1.91638	0.658332
			PeGac_72h - PeGac_96h	1.62691	1.05992	48	1.53493	0.871115
			PeGac_72h - PeWT_72h	-0.79088	1.05992	48	-0.746169	0.998993
			PeGac_72h - PeWT_8h	-2.78069	1.05992	48	-2.62348	0.235166
			PeGac_72h - PeWT_96h	-0.338971	1.05992	48	-0.319808	0.999999
			PeGac_72h - untreat_0h	1.63707	1.11165	48	1.47265	0.896163
			PeGac_8h - PeGac_96h	-0.40431	1.05992	48	-0.381453	0.999996
			PeGac_8h - PeWT_72h	-2.8221	1.05992	48	-2.66255	0.218239
			PeGac_8h - PeWT_8h	-4.8119	1.05992	48	-4.53987	0.00143299
			PeGac_8h - PeWT_96h	-2.37019	1.05992	48	-2.23619	0.447559
			PeGac_8h - untreat_0h	-0.394141	1.11165	48	-0.354553	0.999998
			PeGac_96h - PeWT_72h	-2.41779	1.05992	48	-2.2811	0.419353
			PeGac_96h - PeWT_8h	-4.40759	1.05992	48	-4.15841	0.00470065
			PeGac_96h - PeWT_96h	-1.96588	1.05992	48	-1.85474	0.697913
			PeGac_96h - untreat_0h	0.0101686	1.11165	48	0.00914725	1
			PeWT_72h - PeWT_8h	-1.98981	1.05992	48	-1.87731	0.68356
			PeWT_72h - PeWT_96h	0.451909	1.05992	48	0.426361	0.99999
			PeWT_72h - untreat_0h	2.42795	1.11165	48	2.18409	0.48108
			PeWT_8h - PeWT_96h	2.44172	1.05992	48	2.30368	0.405453
			PeWT_8h - untreat_0h	4.41776	1.11165	48	3.97404	0.00816235
			PeWT_96h - untreat_0h	1.97604	1.11165	48	1.77757	0.745375
	Cec A		PBS_72h - PBS_8h	-0.0145652	0.360176	49	-0.0404392	1
			PBS_72h - PBS_96h	0.121467	0.360176	49	0.337243	0.999999
			PBS_72h - PeGac_72h	-0.229067	0.360176	49	-0.635987	0.999722
			PBS_72h - PeGac_8h	-0.0727044	0.360176	49	-0.201858	1
			PBS_72h - PeGac_96h	0.237573	0.360176	49	0.659602	0.999626
			PBS_72h - PeWT_72h	0.370205	0.360176	49	1.02784	0.988986
			PBS_72h - PeWT_8h	-0.48865	0.360176	49	-1.3567	0.934319
			PBS_72h - PeWT_96h	-0.387641	0.360176	49	-1.07626	0.984859
			PBS_72h - untreat_0h	0.667712	0.360176	49	1.85385	0.698507
			PBS_8h - PBS_96h	0.136032	0.343414	49	0.396116	0.999995
			PBS_8h - PeGac_72h	-0.214502	0.343414	49	-0.624616	0.99976
			PBS_8h - PeGac_8h	-0.0581391	0.343414	49	-0.169297	1
			PBS_8h - PeGac_96h	0.252138	0.343414	49	0.73421	0.999117
			PBS_8h - PeWT_72h	0.38477	0.343414	49	1.12043	0.980135
			PBS_8h - PeWT_8h	-0.474085	0.343414	49	-1.3805	0.927417
			PBS_8h - PeWT_96h	-0.373076	0.343414	49	-1.08637	0.983862
			PBS_8h - untreat_0h	0.682277	0.343414	49	1.98675	0.611916
			PBS_96h - PeGac_72h	-0.350534	0.343414	49	-1.02073	0.98951
			PBS_96h - PeGac_8h	-0.194171	0.343414	49	-0.565413	0.999895
			PBS_96h - PeGac_96h	0.116106	0.343414	49	0.338094	0.999999
			PBS_96h - PeWT_72h	0.248738	0.343414	49	0.72431	0.999207
			PBS_96h - PeWT_8h	-0.610117	0.343414	49	-1.77662	0.746019
			PBS_96h - PeWT_96h	-0.509108	0.343414	49	-1.48249	0.892553
			PBS_96h - untreat_0h	0.546245	0.343414	49	1.59063	0.846169
			PeGac_72h - PeGac_8h	0.156363	0.343414	49	0.455318	0.999983
			PeGac_72h - PeGac_96h	0.46664	0.343414	49	1.35883	0.933721
			PeGac_72h - PeWT_72h	0.599272	0.343414	49	1.74504	0.764589
			PeGac_72h - PeWT_8h	-0.259583	0.343414	49	-0.755889	0.998889
			PeGac_72h - PeWT_96h	-0.158574	0.343414	49	-0.461757	0.999981
			PeGac_72h - untreat_0h	0.896779	0.343414	49	2.61136	0.240057
			PeGac_8h - PeGac_96h	0.310277	0.343414	49	0.903507	0.995655
			PeGac_8h - PeWT_72h	0.442909	0.343414	49	1.28972	0.951325
			PeGac_8h - PeWT_8h	-0.415946	0.343414	49	-1.21121	0.967014
			PeGac_8h - PeWT_96h	-0.314937	0.343414	49	-0.917076	0.995148
			PeGac_8h - untreat_0h	0.740416	0.343414	49	2.15604	0.499187
			PeGac_96h - PeWT_72h	0.132632	0.343414	49	0.386216	0.999996
			PeGac_96h - PeWT_8h	-0.726223	0.343414	49	-2.11471	0.526512
			PeGac_96h - PeWT_96h	-0.625214	0.343414	49	-1.82058	0.719305
			PeGac_96h - untreat_0h	0.430139	0.343414	49	1.25254	0.959299
			PeWT_72h - PeWT_8h	-0.858855	0.343414	49	-2.50093	0.293465
			PeWT_72h - PeWT_96h	-0.757846	0.343414	49	-2.2068	0.466105
			PeWT_72h - untreat_0h	0.297507	0.343414	49	0.866321	0.996826
			PeWT_8h - PeWT_96h	0.101009	0.343414	49	0.294132	1
			PeWT_8h - untreat_0h	1.15636	0.343414	49	3.36725	0.0435384
			PeWT_96h - untreat_0h	1.05535	0.343414	49	3.07312	0.0900273
	AttA		PBS_72h - PBS_8h	0.882402	0.718781	48	1.22764	0.964005
			PBS_72h - PBS_96h	1.33048	0.718781	48	1.85102	0.700261
			PBS_72h - PeGac_72h	-0.975209	0.718781	48	-1.35675	0.934189
			PBS_72h - PeGac_8h	-1.13443	0.718781	48	-1.57828	0.851812
			PBS_72h - PeGac_96h	0.544818	0.718781	48	0.757976	0.99886
			PBS_72h - PeWT_72h	-2.79891	0.718781	48	-3.89396	0.0103188
			PBS_72h - PeWT_8h	-3.53551	0.718781	48	-4.91876	0.000419016
			PBS_72h - PeWT_96h	3.72646	0.718781	48	5.18441	0.000172946
			PBS_72h - untreat_0h	1.16458	0.750742	48	1.55124	0.864027
			PBS_8h - PBS_96h	0.448073	0.685331	48	0.653806	0.99965
			PBS_8h - PeGac_72h	-1.85761	0.685331	48	-2.71053	0.198655
			PBS_8h - PeGac_8h	-2.01684	0.685331	48	-2.94287	0.121826
			PBS_8h - PeGac_96h	-0.337583	0.685331	48	-0.492585	0.999967
			PBS_8h - PeWT_72h	-3.68131	0.685331	48	-5.37158	9.18831e-05
			PBS_8h - PeWT_8h	-4.41791	0.685331	48	-6.44639	2.22385e-06
			PBS_8h - PeWT_96h	2.84405	0.685331	48	4.1499	0.00482365
			PBS_8h - untreat_0h	0.282182	0.718781	48	0.392585	0.999995
			PBS_96h - PeGac_72h	-2.30568	0.685331	48	-3.36434	0.0442482
			PBS_96h - PeGac_8h	-2.46491	0.685331	48	-3.59667	0.0238808
			PBS_96h - PeGac_96h	-0.785657	0.685331	48	-1.14639	0.976818
			PBS_96h - PeWT_72h	-4.12938	0.685331	48	-6.02539	9.67673e-06
			PBS_96h - PeWT_8h	-4.86598	0.685331	48	-7.1002	2.24214e-07
			PBS_96h - PeWT_96h	2.39598	0.685331	48	3.49609	0.0313312
			PBS_96h - untreat_0h	-0.165891	0.718781	48	-0.230795	1
			PeGac_72h - PeGac_8h	-0.159225	0.685331	48	-0.232333	1
			PeGac_72h - PeGac_96h	1.52003	0.685331	48	2.21795	0.459208
			PeGac_72h - PeWT_72h	-1.8237	0.685331	48	-2.66105	0.218874
			PeGac_72h - PeWT_8h	-2.5603	0.685331	48	-3.73586	0.0162269
			PeGac_72h - PeWT_96h	4.70167	0.685331	48	6.86043	5.20234e-07
			PeGac_72h - untreat_0h	2.13979	0.718781	48	2.97698	0.112884
			PeGac_8h - PeGac_96h	1.67925	0.685331	48	2.45028	0.320712
			PeGac_8h - PeWT_72h	-1.66447	0.685331	48	-2.42872	0.332518
			PeGac_8h - PeWT_8h	-2.40107	0.685331	48	-3.50353	0.030716
			PeGac_8h - PeWT_96h	4.86089	0.685331	48	7.09277	2.30138e-07
			PeGac_8h - untreat_0h	2.29902	0.718781	48	3.1985	0.0670834
			PeGac_96h - PeWT_72h	-3.34373	0.685331	48	-4.879	0.000477651
			PeGac_96h - PeWT_8h	-4.08033	0.685331	48	-5.95381	1.24102e-05
			PeGac_96h - PeWT_96h	3.18164	0.685331	48	4.64248	0.00103155
			PeGac_96h - untreat_0h	0.619766	0.718781	48	0.862246	0.996925
			PeWT_72h - PeWT_8h	-0.7366	0.685331	48	-1.07481	0.984953
			PeWT_72h - PeWT_96h	6.52536	0.685331	48	9.52148	5.17617e-11
			PeWT_72h - untreat_0h	3.96349	0.718781	48	5.51419	5.65135e-05
			PeWT_8h - PeWT_96h	7.26196	0.685331	48	10.5963	0
			PeWT_8h - untreat_0h	4.70009	0.718781	48	6.53898	1.60754e-06
			PeWT_96h - untreat_0h	-2.56187	0.718781	48	-3.56419	0.0260886
