# Supplementary material for: Pathogen-induced damage in Drosophila: Uncoupling disease tolerance from resistance
Source: PLoS Pathog. 2025 Sep 19;21(9):e1013482. doi: 10.1371/journal.ppat.1013482 (PMC12463329; doi:10.1371/journal.ppat.1013482)
Supplement: S10 Table — Table shows the results of multiple pairwise comparisons using the emmeans function for different fly lines. It includes details of the fitted models, the contrasts between treatment groups, and the corresponding estimated effect size (estimate), standard error (SE), degrees of freedom (df), z-ratio, and p-value for each comparison. Non-significant differences (p > 0.05) are indicated by grey p-values. (XLSX) [file ppat.1013482.s015.xlsx]

## Sheet: Sheet1
Table S10. Results of posthoc comparisons for the Fly mutants experiment. Table shows the results of multiple pairwise comparisons using the emmeans function for different fly lines. It includes details of the fitted models, the contrasts between treatment groups, and the corresponding estimated effect size (estimate), standard error (SE), degrees of freedom (df), z-ratio, and p-value for each co…
Experiment	Trait	Model	Sex	contrast	Treatment	estimate	SE	df	z.ratio	p.value
Fly mutants	Survival	emmeans(coxme(Surv(timeINdays, Status) ~ Genotype *Treatment + (1|Block/VialNumber))	Female	AMP - Rel	PBS	-0.781033	0.451169	Inf	-1.73113	0.193561
			Female	AMP - w1118	PBS	0.209327	0.515736	Inf	0.40588	0.913206
			Female	Rel - w1118	PBS	0.99036	0.471184	Inf	2.10186	0.0894386
			Female	AMP - Rel	PeGac	0.437992	0.448188	Inf	0.97725	0.591272
			Female	AMP - w1118	PeGac	1.0236	0.503888	Inf	2.03139	0.104738
			Female	Rel - w1118	PeGac	0.585604	0.527675	Inf	1.10978	0.507995
			Female	AMP - Rel	PeWT	-0.667657	0.362956	Inf	-1.8395	0.156799
			Female	AMP - w1118	PeWT	0.534553	0.397107	Inf	1.34612	0.369616
			Female	Rel - w1118	PeWT	1.20221	0.379739	Inf	3.16589	0.00440951
			Male	AMP - Rel	PBS	0.125159	0.484375	Inf	0.258393	0.963864
			Male	AMP - w1118	PBS	-0.345317	0.449751	Inf	-0.767794	0.722809
			Male	Rel - w1118	PBS	-0.470476	0.467001	Inf	-1.00744	0.572135
			Male	AMP - Rel	PeGac	0.48631	0.50427	Inf	0.964385	0.599439
			Male	AMP - w1118	PeGac	1.19172	0.616017	Inf	1.93456	0.129017
			Male	Rel - w1118	PeGac	0.705411	0.653986	Inf	1.07863	0.527351
			Male	AMP - Rel	PeWT	-0.439152	0.260645	Inf	-1.68487	0.210967
			Male	AMP - w1118	PeWT	0.275537	0.265878	Inf	1.03633	0.553889
			Male	Rel - w1118	PeWT	0.71469	0.264091	Inf	2.70623	0.018664
