# Supplementary material for: Pathogen-induced damage in Drosophila: Uncoupling disease tolerance from resistance
Source: PLoS Pathog. 2025 Sep 19;21(9):e1013482. doi: 10.1371/journal.ppat.1013482 (PMC12463329; doi:10.1371/journal.ppat.1013482)
Supplement: S11 Table — (XLSX) [file ppat.1013482.s016.xlsx]

## Sheet: Sheet1
Table S11. Primer list and sequences.
Primer name	5’-Sequence-3’
eIF(-2alpha) F01	TCGCATCAACCTGATAGCAC
eIF(-2alpha) R01	ATCGTACTCGCTGGTCTTGG
rel F01	ACAAAGGACGAGGATTCCGTGG
rel R01	TGATTCAGCAGCGAACAGAGCC
atta a1 F01	CATTACCGAGGCACTTCCCAC
atta a1 R01	GAAAACCTGACCCACCACATTG
cec a1 F01	GTTTTCGTCGCTCTCATTCTGG
cec a1 R01	CTTGTTGAGCGATTCCCAGTC
drsl2 F01	CCTGGCTGTGATGACAATTGTTG
drsl2 R01	ACTGATATGTCCCTCCTCCTTGC
drsl5 F01	TCCTGGCTGTGATGACCATCTTC
drsl5 R01	ACTGGATCGTCCTTCCTCCTTG
drs F01	CTCTTCGCTGTCCTGATGCTGG
drs R01	GACAGGTCTCGTTGTCCCAGAC
STAT-92E F01	CTGCAATCCTCCAGTTGTTCAGG
STAT-92E R01	GCTTCAAGGCATTGGCACAGTTG
Upd-3 F01	ACAGAAGCGTTCCAGAGCGG
Upd-3 R01	TGCGTTTCGTTCAGACCCGTG
Duox F01	GGATGTGTTCATGTGGCGCAC
Duox R01	CCCTCAATGCCTCCTGAC GG
