# Supplementary material for: Pathogen-induced damage in Drosophila: Uncoupling disease tolerance from resistance
Source: PLoS Pathog. 2025 Sep 19;21(9):e1013482. doi: 10.1371/journal.ppat.1013482 (PMC12463329; doi:10.1371/journal.ppat.1013482)
Supplement: S1 File — Survival and fecundity analyses upon exposure to HK P. entomophila under varying exposure times. (R) [file ppat.1013482.s017.R]

### Survival and Fecundity Analyses upon exposure to HK P.entomophila ####
### Author: Elvira Lafuente - for Akyaw et al., 2025 Study
### Description: Statistical analysis of survival and fecundity in Drosophila under bacterial treatment and varying exposure times.

### 1. Load required packages ####
library(readxl)       # Read Excel files
library(coxme)        # Cox mixed-effects models
library(car)          # Type III ANOVA
library(emmeans)      # Estimated marginal means and contrasts
library(survminer)    # Plotting survival curves
library(lme4)         # Linear mixed models
library(stringr)      # String manipulation
library(ggplot2)
library(ggbeeswarm)   # Swarm plots for visualization

# Use dplyr functions without loading full package
select <- dplyr::select
filter <- dplyr::filter
summarise <- dplyr::summarise

# Set working directory
setwd("/Users/.../")

### 2. Survival analyses ####
# Load and prepare survival data
Mort <- read_excel("data_PlosPathog.xlsx", sheet = "Dataset1", na = "NA")

# Format variables
Mort$VialNumber <- as.factor(Mort$VialNumber)
Mort$Treatment_type <- as.factor(Mort$Treatment_type)
Mort$Sex <- as.factor(Mort$Sex)
Mort$Days_of_exposure <- as.factor(Mort$Days_of_exposure)

# Order treatments for interpretation
Mort$Treatment_type <- factor(Mort$Treatment_type, levels = c("PBS treatment", "HK Pewt treatment"))

# Subset by sex
mort_m <- subset(Mort, Sex == "M")
mort_f <- subset(Mort, Sex == "F")

#### 2.1. Cox mixed-effects survival models ####

# Full interaction model
cox_model <- coxme(Surv(Time, Status) ~ Treatment_type * Sex +
                     Treatment_type * Days_of_exposure +
                     Sex * Days_of_exposure +
                     (1 | VialNumber),
                   data = Mort)

summary(cox_model)
anova_results <- Anova(cox_model, type = "III")
write.csv2(as.data.frame(anova_results), file = "anova_table_result.csv", row.names = TRUE)

# Female-specific model
cox_model2 <- coxme(Surv(Time, Status) ~ Treatment_type * Days_of_exposure + (1 | VialNumber), data = mort_f)
Anova(cox_model2, type = "III")

# Pairwise contrasts (females) - by exposure days
contrasts_f_day <- contrast(emmeans(cox_model2, ~ Treatment_type * Days_of_exposure),
                            method = "pairwise", by = "Days_of_exposure")
write.csv2(as.data.frame(summary(contrasts_f_day, adjust = "tukey")),
           "spec_cont_res_f.csv", row.names = FALSE)

# Pairwise contrasts (females) - by treatment
contrasts_f_treat <- contrast(emmeans(cox_model2, ~ Treatment_type * Days_of_exposure),
                              method = "pairwise", by = "Treatment_type")
write.csv2(as.data.frame(summary(contrasts_f_treat, adjust = "tukey")),
           "spec_cont_res_f_treat.csv", row.names = FALSE)

# Male-specific model
cox_model2m <- coxme(Surv(Time, Status) ~ Treatment_type * Days_of_exposure + (1 | VialNumber), data = mort_m)
Anova(cox_model2m, type = "III")

# Pairwise contrasts (males) - by exposure days
contrasts_m_day <- contrast(emmeans(cox_model2m, ~ Treatment_type * Days_of_exposure),
                            method = "pairwise", by = "Days_of_exposure")
write.csv2(as.data.frame(summary(contrasts_m_day, adjust = "tukey")),
           "spec_cont_res_m.csv", row.names = FALSE)

# Pairwise contrasts (males) - by treatment
contrasts_m_treat <- contrast(emmeans(cox_model2m, ~ Treatment_type * Days_of_exposure),
                              method = "pairwise", by = "Treatment_type")
write.csv2(as.data.frame(summary(contrasts_m_treat, adjust = "tukey")),
           "spec_cont_res_m_treat.csv", row.names = FALSE)

#### 2.2. Survival plots ####

# Female survival curves
fit_F1 <- survfit(Surv(Time, Status) ~ Treatment_type + Sex + Days_of_exposure, data = mort_f)
p_female <- ggsurvplot(
  fit_F1, data = mort_f,
  color = "Treatment_type", linetype = "Days_of_exposure",
  legend = "top", legend.title = "Treatment",
  palette = c("red", "blue"),
  xlab = "Time in days", title = "Females", ggtheme = theme_bw()
)

ggsave("dayexpos_f.png", plot = p_female$plot, width = 6, height = 6, dpi = 300)

# Male survival curves
fit_M1 <- survfit(Surv(Time, Status) ~ Treatment_type + Days_of_exposure, data = mort_m)
p_male <- ggsurvplot(
  fit_M1, data = mort_m,
  color = "Treatment_type", linetype = "Days_of_exposure",
  legend = "none",
  palette = c("red", "blue"),
  xlab = "Time in days", title = "Males", ggtheme = theme_bw()
)

ggsave("dayexpos_m.png", plot = p_male$plot, width = 6, height = 6, dpi = 300)

#### 2.3. Hazard Ratio Plot: by Sex and Exposure Duration ####

#Fit separate Cox models for each sex
cox_f <- coxme(Surv(Time, Status) ~ Treatment_type * Days_of_exposure + (1 | VialNumber), data = mort_f)
cox_m <- coxme(Surv(Time, Status) ~ Treatment_type * Days_of_exposure + (1 | VialNumber), data = mort_m)

# Get contrasts: HK Pewt vs PBS within each Days_of_exposure
contrasts_f <- contrast(
  emmeans(cox_f, ~ Treatment_type | Days_of_exposure),
  method = "revpairwise"
) %>%
  summary(infer = TRUE, adjust = "none") %>%
  mutate(Sex = "Female")

contrasts_m <- contrast(
  emmeans(cox_m, ~ Treatment_type | Days_of_exposure),
  method = "revpairwise"
) %>%
  summary(infer = TRUE, adjust = "none") %>%
  mutate(Sex = "Male")

# Combine and format, renaming confidence interval columns if needed
hr_data <- bind_rows(contrasts_f, contrasts_m) %>%
  dplyr::rename(lower.CL = asymp.LCL, upper.CL = asymp.UCL) %>%
  mutate(
    HR = exp(estimate),
    lower.CL = exp(lower.CL),
    upper.CL = exp(upper.CL),
    Days_of_exposure = factor(Days_of_exposure, levels = c("2 Days", "3 Days", "4 Days", "5 Days"))
  )

# Plot hazard ratios
ggplot(hr_data, aes(x = Days_of_exposure, y = HR, group = Sex, color = Sex)) +
  geom_point(position = position_dodge(width = 0.4), size = 3) +
  geom_errorbar(aes(ymin = lower.CL, ymax = upper.CL), width = 0.1, position = position_dodge(width = 0.4)) +
  scale_color_manual(values = c("Female" = "purple", "Male" = "grey40")) +  
   labs(
    x = "Days of Exposure",
    y = "Hazard Ratio (HK Pewt vs. PBS)",
    color = "Sex") +
  theme_bw() +
  theme(
    axis.title = element_text(size = 12),
    axis.text = element_text(size = 10),
    plot.title = element_text(face = "bold", size = 14, hjust = 0.5)
  )
ggsave("HK_SexdaysExpo.pdf", width = 17, height = 10, units = "cm")

### 3. Fecundity analysis ####

# Load dataset
Fecundity <- read_excel("data_PlosPathog.xlsx", sheet = "Dataset2", na = "NA")

# Format factors
Fecundity$VialNumber <- as.factor(Fecundity$VialNumber)
Fecundity$Treatment_type <- as.factor(Fecundity$Treatment_type)
Fecundity$Days_of_exposure <- as.factor(Fecundity$Days_of_exposure)

#### 3.2. Fecundity stats ####
# Linear mixed model
lm1 <- lmer(Total_pupal_count ~ Treatment_type * Days_of_exposure + (1 | VialNumber), data = Fecundity)
anova_results <- Anova(lm1, type = "III")
write.csv2(as.data.frame(anova_results), file = "anova_table_result1_fecun.csv", row.names = TRUE)

# Pairwise contrasts: by exposure days
contrasts_doe <- contrast(emmeans(lm1, ~ Treatment_type * Days_of_exposure),
                          method = "pairwise", by = "Days_of_exposure")
write.csv2(as.data.frame(summary(contrasts_doe, adjust = "tukey")),
           "fecund_Days_of_exposure.csv", row.names = FALSE)

# Pairwise contrasts: by treatment
contrasts_trt <- contrast(emmeans(lm1, ~ Treatment_type * Days_of_exposure),
                          method = "pairwise", by = "Treatment_type")
write.csv2(as.data.frame(summary(contrasts_trt, adjust = "tukey")),
           "fecund_Treatment_type.csv", row.names = FALSE)

# Compact letter display for significance
cld_dat <- as.data.frame(cld(emmeans(lm1, ~ Treatment_type * Days_of_exposure), type = "response", Letters = letters))
cld_dat$.group <- str_replace_all(cld_dat$.group, " ", "")

# Estimate % fecundity reduction
means_df <- as.data.frame(emmeans(lm1, ~ Treatment_type))
mean_control <- means_df$emmean[means_df$Treatment_type == "PBS treatment"]
mean_treat <- means_df$emmean[means_df$Treatment_type == "HK Pewt treatment"]
percent_reduction <- ((mean_control - mean_treat) / mean_control) * 100
print(percent_reduction)

#### 3.1. Fecundity plot ####

r5122 <- ggplot(Fecundity, aes(x = interaction(Treatment_type, Days_of_exposure),
                               y = Total_pupal_count, color = Treatment_type)) +
  geom_violin(aes(fill = Treatment_type), alpha = 0.2, adjust = 1,
              position = position_dodge(width = 0.1)) +
  ggbeeswarm::geom_quasirandom(dodge.width = 0.2, varwidth = TRUE, shape = 21,
                               size = 1, color = "black") +
  stat_summary(fun = mean, geom = "point", shape = 20, size = 3,
               color = "black", position = position_dodge(width = 0.9)) +
  geom_text(data = cld_dat, aes(x = interaction(Treatment_type, Days_of_exposure),
                                y = Inf, label = .group), vjust = 2, size = 4) +
  scale_color_manual(values = alpha(c("red", "blue"), 0.5)) +
  scale_fill_manual(values = c("red", "blue")) +
  labs(x = "Days of exposure", y = "Fecundity (Total pupal counts)") +
  theme_bw() +
  theme(legend.position = "none", aspect.ratio = 0.7) +
  ylim(0, 230)

ggsave("fecundity_daysExpo.pdf", plot = r5122, width = 18, height = 10, units = "cm")
