# Supplementary material for: Pathogen-induced damage in Drosophila: Uncoupling disease tolerance from resistance
Source: PLoS Pathog. 2025 Sep 19;21(9):e1013482. doi: 10.1371/journal.ppat.1013482 (PMC12463329; doi:10.1371/journal.ppat.1013482)
Supplement: S2 File — Survival analysis comparing two bacterial inactivation methods (PFA and 95 °C). Includes Cox mixed-effects models, contrasts, and survival plots. (R) [file ppat.1013482.s018.R]

### Survival Analyses of Inactivation Methods in Drosophila ####
### Author: Elvira Lafuente - for Akyaw et al., 2025 Study
### Description: Survival analysis comparing two bacterial inactivation methods (PFA and 95°C).
###              Includes Cox mixed-effects models, contrasts, and survival plots.

### 1. Load required libraries ####
library(readxl)       # To read Excel files
library(ggplot2)      # For general plotting
library(dplyr)        # For data manipulation
library(emmeans)      # Estimated marginal means and post-hoc tests
library(lme4)         # For model structure support
library(lmerTest)     # p-values for lmer
library(survminer)    # To plot survival curves
library(survival)     # Survival object and models
library(coxme)        # Cox mixed-effects models

# Set working directory
setwd("/Users/.../")

### 2. PFA Inactivation Dataset ####

# Load and prepare data
pfa_surv <- read_excel("data_PlosPathog.xlsx", sheet = "Dataset3", na = "NA")

# Define factor variables
pfa_surv$Treatment <- as.factor(pfa_surv$Treatment)
pfa_surv$Sex <- as.factor(pfa_surv$Sex)
pfa_surv$Bottle_number <- as.factor(pfa_surv$Bottle_number)
pfa_surv$Time <- as.numeric(pfa_surv$Time)

#### 2.1 Survival analysis (PFA) ####

# Cox mixed-effects model
cox_model <- coxme(Surv(Time, Status) ~ Treatment * Sex + (1 | Bottle_number), data = pfa_surv)
summary(cox_model)

# Type III ANOVA
anova_results <- Anova(cox_model, type = "III")
write.csv2(as.data.frame(anova_results), "anova_table_mort_PFA.csv", row.names = TRUE)

# Post-hoc pairwise comparisons (by Sex)
specific_contrasts <- contrast(emmeans(cox_model, ~ Treatment * Sex), method = "pairwise", by = "Sex")
specific_contrasts_table <- as.data.frame(summary(specific_contrasts, adjust = "tukey"))
write.csv2(specific_contrasts_table, "spec_cont_res_PFA.csv", row.names = FALSE)

#### 2.2 Survival plots (PFA) ####

fit <- survfit(Surv(Time, Status) ~ Treatment + Sex, data = pfa_surv)

p <- ggsurvplot(
  fit, data = pfa_surv,
  color = "Treatment",
  legend = "none",
  legend.title = "Treatment",
  palette = c("red", "blue", "grey", "orange"),
  xlab = "Time in days",
  font.main = 18,
  font.x = c(15, "black"),
  font.y = c(15, "black"),
  font.tickslab = 13,
  xlim = c(0, 18),
  ggtheme = theme_bw()
)

# Add facet by Sex
modified_plot <- p$plot +
  facet_wrap(~ Sex, ncol = 2) +
  theme(
    strip.text = element_text(size = 14, color = "black"),
    legend.title = element_text(size = 13, face = "bold"),
    strip.background = element_rect(colour = "white", fill = "white"),
    strip.text.x = element_text(colour = "black", size = 13)
  )

ggsave("PFA.png", plot = modified_plot, width = 8, height = 5, dpi = 300)

### 3. 95°C Inactivation Dataset ####

# Load and prepare data
Temp_surv <- read_excel("data_PlosPathog.xlsx", sheet = "Dataset4", na = "NA")

# Define factors
Temp_surv$VialNumber <- as.factor(Temp_surv$VialNumber)
Temp_surv$HK_Treatment <- as.factor(Temp_surv$HK_Treatment)

#### 3.1 Survival analysis (95°C) ####

# Cox mixed-effects model
cox_model <- coxme(Surv(timeINdays, Status) ~ HK_Treatment * Sex + (1 | VialNumber), data = Temp_surv)
summary(cox_model)

# Type III ANOVA
anova_results <- Anova(cox_model, type = "III")
write.csv2(as.data.frame(anova_results), "anova_table_95C.csv", row.names = TRUE)

# Post-hoc pairwise comparisons (by Sex)
specific_contrasts <- contrast(emmeans(cox_model, ~ HK_Treatment * Sex), method = "pairwise", by = "Sex")
specific_contrasts_table <- as.data.frame(summary(specific_contrasts, adjust = "tukey"))
write.csv2(specific_contrasts_table, "spec_cont_res_95C.csv", row.names = FALSE)

#### 3.2 Survival plots (95°C) ####

fit_W <- survfit(Surv(timeINdays, Status) ~ HK_Treatment + Sex, data = Temp_surv)

p <- ggsurvplot(
  fit_W, data = Temp_surv,
  color = "HK_Treatment",
  legend = "top",
  legend.title = "Treatment",
  palette = c("red", "#B20000", "blue"),
  xlab = "Time in days",
  font.main = 18,
  font.x = c(15, "black"),
  font.y = c(15, "black"),
  font.tickslab = 13,
  xlim = c(0, 15),
  ggtheme = theme_bw()
)

# Add facet by Sex
modified_plot <- p$plot +
  facet_wrap(~ Sex, ncol = 2) +
  theme(
    strip.text = element_text(size = 14, color = "black"),
    legend.title = element_text(size = 13, face = "bold"),
    strip.background = element_rect(colour = "white", fill = "white"),
    strip.text.x = element_text(colour = "black", size = 13)
  )

ggsave("survival.png", plot = modified_plot, width = 8, height = 5, dpi = 300)
