# Supplementary material for: Pathogen-induced damage in Drosophila: Uncoupling disease tolerance from resistance
Source: PLoS Pathog. 2025 Sep 19;21(9):e1013482. doi: 10.1371/journal.ppat.1013482 (PMC12463329; doi:10.1371/journal.ppat.1013482)
Supplement: S3 File — Survival and fecundity analyses for HK bacterial exposure for different species. Includes Cox mixed-effects models, contrasts, and survival plots. (R) [file ppat.1013482.s019.R]

### Survival and Fecundity Analyses – Bacterial Species Comparison ####
### Author: Elvira Lafuente - for Akyaw et al., 2025 Study
### Description: Analysis of survival and fecundity in Drosophila after infection with different bacterial species.

### 1. Load required packages ####
library(readxl)        # Read Excel files
library(coxme)         # Cox mixed-effects models
library(car)           # Type III ANOVA
library(emmeans)       # Estimated marginal means and contrasts
library(survminer)     # Plotting survival curves
library(survival)      # Survival analysis
library(lme4)          # Mixed-effects models
library(glmmTMB)       # Zero-inflated and count models
library(ggplot2)       # Plotting
library(ggbeeswarm)    # Beeswarm plot for visualization
library(stringr)       # String manipulation
library(plyr)          # Data summarization

# Use dplyr functions without loading entire tidyverse
select <- dplyr::select
filter <- dplyr::filter
summarise <- dplyr::summarise

# Set working directory
setwd("/Users/.../")

### 2. Survival analyses ####

# Load and prepare survival dataset
all_data <- read_excel("data_PlosPathog.xlsx", sheet = "Dataset5", na = "NA")

# Format variables
all_data$Sex[all_data$Sex == "F"] <- "Female"
all_data$Sex[all_data$Sex == "M"] <- "Male"
all_data$Treatment <- factor(all_data$Treatment, levels = c("HK E.coli", "HK Ecc_15", "HK Ecc_71", "PBS", "HK P.ent", "HK P.putida"))
all_data$VialNumber <- as.factor(all_data$VialNumber)

#### 2.1. Cox mixed-effects survival model ####
cox_model <- coxme(Surv(timeINdays, Status) ~ Treatment * Sex + (1 | VialNumber), data = all_data)
summary(cox_model)

anova_results <- Anova(cox_model, type = "III")
write.csv2(as.data.frame(anova_results), file = "anova_table_bactSpecies.csv", row.names = TRUE)

# Pairwise contrasts by sex
contrasts_sex <- contrast(emmeans(cox_model, ~ Treatment * Sex), method = "pairwise", by = "Sex")
write.csv2(as.data.frame(summary(contrasts_sex, adjust = "tukey")), file = "spec_cont_res_bactSpecies.csv", row.names = FALSE)

#### 2.2. Survival plot ####

fit_t <- survfit(Surv(timeINdays, Status) ~ Treatment + Sex, data = all_data)

p <- ggsurvplot(
  fit_t, data = all_data,
  color = "Treatment", legend = "top", legend.title = "Treatment",
  palette = c("darkorchid", "chartreuse2", "darkgreen", "blue", "red", "darkgoldenrod1"),
  xlab = "Time in days", ggtheme = theme_bw(),
  font.main = 18, font.x = c(15, "black"), font.y = c(15, "black"), font.tickslab = 13,
  xlim = c(0, 15)
)

modified_plot <- p$plot + facet_wrap(~Sex, ncol = 2) +
  theme(strip.text = element_text(size = 14),
        legend.title = element_text(size = 13, face = "bold"),
        strip.background = element_rect(colour = "white", fill = "white"),
        strip.text.x = element_text(colour = "black", size = 13))

ggsave("bactSpecies.png", plot = modified_plot, width = 8, height = 5, dpi = 300)

### 3. Fecundity analysis ####

# Load dataset
FECUNDITY_info <- read_excel("data_PlosPathog.xlsx", sheet = "Dataset6", na = "NA")

# Aggregate fecundity data per female
fecundity_rep <- ddply(FECUNDITY_info, .(Treatment, VialNumber), summarise,
                       ReproOut = sum(Pupa, na.rm = TRUE))
fecundity_ds <- ddply(fecundity_rep, .(Treatment, VialNumber), summarise,
                      Pupa_sum = sum(ReproOut, na.rm = TRUE))
fecundity_ds$Pupa_sum <- as.integer(fecundity_ds$Pupa_sum)

# Reorder factor levels
fecundity_ds$Treatment <- factor(fecundity_ds$Treatment,
                                 levels = c("PBS", "HK P.ent", "HK E.coli", "HK Ecc_15", "HK Ecc_71", "HK P.putida"))

#### 3.1. Zero-inflated model for fecundity ####
m4 <- glmmTMB(Pupa_sum ~ Treatment,
              zi = ~ Treatment,
              family = nbinom2(link = "log"),
              data = fecundity_ds)
summary(m4)

anova_results <- Anova(m4, type = "III")
write.csv2(as.data.frame(anova_results), file = "anova_table_BactSpecies_fecund.csv", row.names = TRUE)

# Pairwise contrasts
emmeans_m4 <- emmeans(m4, ~ Treatment)
pairwise_comp <- pairs(emmeans_m4, adjust = "tukey")
write.csv2(as.data.frame(summary(pairwise_comp)), file = "FECUNDITY_bactSpecies.csv", row.names = FALSE)

# Letters for plot
cld_dat <- as.data.frame(cld(emmeans(m4, ~ Treatment), type = "response", Letters = letters))
cld_dat$.group <- str_replace_all(cld_dat$.group, " ", "")

#### 3.1. Plot fecundity ####
f4 <- ggplot(fecundity_ds, aes(x = Treatment, y = Pupa_sum, color = Treatment)) +
  geom_violin(aes(fill = Treatment), alpha = 0.2, position = position_dodge(width = 0.1), adjust = 1.5) +
  ggbeeswarm::geom_quasirandom(dodge.width = 0.3, varwidth = TRUE, shape = 21, size = 1.7, color = "black") +
  stat_summary(fun = mean, geom = "point", shape = 21, size = 2.7, fill = "black",
               position = position_dodge(width = 0.9)) +
  geom_text(data = cld_dat, aes(x = Treatment, y = Inf, label = .group), vjust = 3, size = 4) +
  scale_color_manual(values = alpha(c("blue", "red", "darkorchid", "chartreuse2", "darkgreen", "darkgoldenrod1"), 0.5)) +
  scale_fill_manual(values = c("blue", "red", "darkorchid", "chartreuse2", "darkgreen", "darkgoldenrod1")) +
  labs(x = "Bacterial species", y = "Total pupal count") +
  theme_bw() +
  ylim(20, 100) +
  theme(legend.position = "none", aspect.ratio = 0.8)

ggsave("bactSpecies_fecund.pdf", plot = f4, width = 15, height = 10, units = "cm")
