# Supplementary material for: Pathogen-induced damage in Drosophila: Uncoupling disease tolerance from resistance
Source: PLoS Pathog. 2025 Sep 19;21(9):e1013482. doi: 10.1371/journal.ppat.1013482 (PMC12463329; doi:10.1371/journal.ppat.1013482)
Supplement: S4 File — Survival and fecundity analyses for Drosophila exposed to different bacterial strains. (R) [file ppat.1013482.s020.R]

### Survival and Fecundity Analyses – Bacterial Mutants Comparison ####
### Author: Elvira Lafuente - for Akyaw et al., 2025 Study
### Description: Analysis of survival and fecundity in Drosophila exposed to different bacterial *Pseudomonas* mutants

### 1. Load required packages ####
library(readxl)        # Read Excel files
library(coxme)         # Cox mixed-effects survival models
library(car)           # Type III ANOVA
library(emmeans)       # Estimated marginal means and post-hoc contrasts
library(survminer)     # Survival plots
library(survival)      # Survival object and methods
library(glmmTMB)       # Zero-inflated and negative binomial models
library(ggplot2)       # Plotting
library(ggbeeswarm)    # Swarm plots for individual-level data
library(stringr)       # String operations
library(plyr)          # Summarising data by group

# Use dplyr functions without loading the entire package
select <- dplyr::select
filter <- dplyr::filter
summarise <- dplyr::summarise

# Set working directory
setwd("/Users/.../")

### 2. Survival Analysis ####

# Load and format survival dataset
gac_surv <- read_excel("data_PlosPathog.xlsx", sheet = "Dataset7", na = "NA")

gac_surv$Treatment <- as.factor(gac_surv$Treatment)
gac_surv$Sex <- as.factor(gac_surv$Sex)
gac_surv$Replicate <- as.factor(gac_surv$Replicate)
gac_surv$Time <- as.numeric(gac_surv$Time)

#### 2.1. Cox mixed-effects survival model ####
# Cox mixed-effects survival model
cox_model <- coxme(Surv(Time, Status) ~ Treatment * Sex + (1 | VialNumber), data = gac_surv)
summary(cox_model)

# Type III ANOVA
anova_results <- Anova(cox_model, type = "III")
write.csv2(as.data.frame(anova_results), file = "anova_table_bactMutants.csv", row.names = TRUE)

# Pairwise contrasts by sex
contrasts_sex <- contrast(emmeans(cox_model, ~ Treatment * Sex), method = "pairwise", by = "Sex")
write.csv2(as.data.frame(summary(contrasts_sex, adjust = "tukey")), file = "spec_cont_res_bactMutants.csv", row.names = FALSE)

#### 2.2. Survival Plot ####
fit <- survfit(Surv(Time, Status) ~ Treatment + Sex, data = gac_surv)

p <- ggsurvplot(
  fit, data = gac_surv,
  color = "Treatment", legend = "none", legend.title = "Treatment",
  palette = c("cadetblue3", "red", "blue"),
  xlab = "Time in days", xlim = c(0, 20),
  ggtheme = theme_bw(),
  font.main = 18, font.x = c(15, "black"), font.y = c(15, "black"), font.tickslab = 13
)

modified_plot <- p$plot + 
  facet_wrap(~ Sex, ncol = 2) +
  theme(
    strip.text = element_text(size = 14),
    legend.title = element_text(size = 13, face = "bold"),
    strip.background = element_rect(colour = "white", fill = "white"),
    strip.text.x = element_text(colour = "black", size = 13)
  )

ggsave("bactMutants.png", plot = modified_plot, width = 8, height = 4, dpi = 300)

### 3. Fecundity Analysis ####

# Load fecundity dataset
pupa <- read_excel("data_PlosPathog.xlsx", sheet = "Dataset8", na = "NA")

# Create numeric vial ID
pupa$VialNumber <- as.numeric(factor(interaction(pupa$Treatment, pupa$Replicate, drop = TRUE)))

# Fit zero-inflated negative binomial model
m4 <- glmmTMB(Total_pupae ~ Treatment,
              zi = ~ Treatment,
              family = nbinom2(link = "log"),
              data = pupa)

summary(m4)

# ANOVA table
anova_results <- Anova(m4, type = "III")
write.csv2(as.data.frame(anova_results), file = "anova_table_bactStrains_fecund.csv", row.names = TRUE)

# Post-hoc contrasts
emmeans_m4 <- emmeans(m4, ~ Treatment)
pairwise_comparisons <- pairs(emmeans_m4, adjust = "tukey")
write.csv2(as.data.frame(summary(pairwise_comparisons)), file = "FECUNDITY_bactMutants.csv", row.names = FALSE)

# Compact letter display for plotting
cld_dat <- as.data.frame(cld(emmeans_m4, type = "response", Letters = letters))
cld_dat$.group <- str_replace_all(cld_dat$.group, " ", "")

# Reorder factor levels
pupa$Treatment <- factor(pupa$Treatment, levels = c("PBS", "HK PeGac", "HK Pewt"))

### 3.1. Fecundity Plot ####

f4 <- ggplot(pupa, aes(x = Treatment, y = Total_pupae, color = Treatment)) + 
  geom_violin(aes(fill = Treatment), alpha = 0.2, position = position_dodge(0.1), adjust = 1.5) +
  ggbeeswarm::geom_quasirandom(dodge.width = 0.3, varwidth = TRUE, shape = 21, size = 1.7, color = "black") +
  stat_summary(fun = mean, geom = "point", shape = 21, size = 2.7, fill = "black",
               position = position_dodge(width = 0.9)) +
  geom_text(data = cld_dat, aes(x = Treatment, y = Inf, label = .group),
            vjust = 3, size = 4, color = "black") +
  scale_color_manual(values = alpha(c("blue", "cadetblue3", "red"), 0.5)) +
  scale_fill_manual(values = c("blue", "cadetblue3", "red")) +
  labs(x = "Bacterial mutants", y = "Total pupal count") +
  theme_bw() +
  ylim(20, 210) +
  theme(legend.position = "none", aspect.ratio = 0.8)

ggsave("bactMutants_fecund.pdf", plot = f4, width = 10, height = 10, units = "cm")
