# Supplementary material for: Pathogen-induced damage in Drosophila: Uncoupling disease tolerance from resistance
Source: PLoS Pathog. 2025 Sep 19;21(9):e1013482. doi: 10.1371/journal.ppat.1013482 (PMC12463329; doi:10.1371/journal.ppat.1013482)
Supplement: S5 File — Survival analysis of Drosophila exposed to HK P. entomophila under germ-free or undisturbed microbiota (both before and after exposure). (R) [file ppat.1013482.s021.R]

### Survival Analyses – Germ-Free Experiments (Before vs. After Exposure) ####
### Author: Elvira Lafuente - for Akyaw et al., 2025 Study
### Description: Survival analysis of Drosophila with germ-free treatments before and after exposure to HK P.entomophila

### 1. Load required packages ####
library(readxl)        # Read Excel files
library(coxme)         # Cox mixed-effects models
library(car)           # Type III ANOVA
library(emmeans)       # Estimated marginal means and contrasts
library(survminer)     # Plotting survival curves
library(survival)      # Survival analysis
library(ggplot2)       # Plotting
library(stringr)       # String operations
library(plyr)          # Summarising data by group

# Use dplyr functions without loading whole tidyverse
select <- dplyr::select
filter <- dplyr::filter
summarise <- dplyr::summarise

# Set working directory
setwd("/Users/.../")

# Load and format data
all_data <- read_excel("data_PlosPathog.xlsx", sheet = "Dataset9", na = "NA")

# Reformat variables
all_data$VialEnd <- as.factor(all_data$VialEnd)
all_data$Treatment <- factor(all_data$Treatment, levels = c("HK PeGac", "HK Pewt"))

### 2. Comparison of Germ-Free BEFORE Exposure ####

# Subset relevant vials (1, 3, 5, 6)
all_data_b <- subset(all_data, VialEnd %in% c("1", "3", "5", "6"))
all_data_b$VialEnd <- droplevels(all_data_b$VialEnd)

# Split by sex
all_data_b_F <- subset(all_data_b, Sex == "F")
all_data_b_M <- subset(all_data_b, Sex == "M")

#### 2.1. Cox model ####
cox_model_B <- coxme(Surv(timeINdays, Status) ~ Treatment * Sex * Treatment_Pop + (1 | VialNumber),
                     data = all_data_b)
summary(cox_model_B)

anova_B <- Anova(cox_model_B, type = "III")
write.csv2(as.data.frame(anova_B), file = "anova_table_GF_compB.csv", row.names = TRUE)

# Post-hoc comparisons split by sex
emmeans_B <- emmeans(cox_model_B, ~ Treatment * Treatment_Pop | Sex)
contrasts_B <- contrast(emmeans_B, method = "pairwise")
write.csv2(as.data.frame(summary(contrasts_B, adjust = "tukey")),
           file = "emmeasn_compB_per_sex.csv", row.names = FALSE)

#### 2.2. Survival Plots  ####

## Females
fit_F <- survfit(Surv(timeINdays, Status) ~ Treatment_Pop + Treatment, data = all_data_b_F)

p <- ggsurvplot(
  fit_F, data = all_data_b_F,
  color = "Treatment", linetype = "Treatment_Pop",
  legend = "none", palette = c("cadetblue3", "red"),
  xlab = "Time in days", xlim = c(0, 15),
  title = "Females", ggtheme = theme_bw(),
  font.main = 18, font.x = c(15, "black"), font.y = c(15, "black"), font.tickslab = 13
)

p$plot <- p$plot + theme(strip.text = element_text(size = 14),
                         legend.title = element_text(size = 14, face = "bold"),
                         strip.background = element_rect(colour = "white", fill = "white")) +
  scale_x_continuous(breaks = seq(0, 15, 3))
ggsave("D8_comp_b_females.png", plot = p$plot, width = 5, height = 4, dpi = 300)

## Males
fit_M <- survfit(Surv(timeINdays, Status) ~ Treatment_Pop + Treatment, data = all_data_b_M)

p <- ggsurvplot(
  fit_M, data = all_data_b_M,
  color = "Treatment", linetype = "Treatment_Pop",
  legend = "none", palette = c("cadetblue3", "red"),
  xlab = "Time in days", xlim = c(0, 15),
  title = "Males", ggtheme = theme_bw(),
  font.main = 18, font.x = c(15, "black"), font.y = c(15, "black"), font.tickslab = 13
)

p$plot <- p$plot + theme(strip.text = element_text(size = 14),
                         legend.title = element_text(size = 14, face = "bold"),
                         strip.background = element_rect(colour = "white", fill = "white")) +
  scale_x_continuous(breaks = seq(0, 15, 3))
ggsave("D9_comp_b_males.png", plot = p$plot, width = 5, height = 4, dpi = 300)


### 3. Comparison of Germ-Free AFTER Exposure ####

# Subset relevant vials (1 to 4)
all_data_a <- subset(all_data, VialEnd %in% c("1", "2", "3", "4"))
all_data_a$VialEnd <- droplevels(all_data_a$VialEnd)

# Split by sex
all_data_a_F <- subset(all_data_a, Sex == "F")
all_data_a_M <- subset(all_data_a, Sex == "M")

#### 3.1. Cox model ####
cox_model_A <- coxme(Surv(timeINdays, Status) ~ Treatment * Sex * EndFood + (1 | VialNumber),
                     data = all_data_a)
summary(cox_model_A)

anova_A <- Anova(cox_model_A, type = "III")
write.csv2(as.data.frame(anova_A), file = "anova_table_GF_compA.csv", row.names = TRUE)

# Post-hoc comparisons split by sex
emmeans_A <- emmeans(cox_model_A, ~ Treatment * EndFood | Sex)
contrasts_A <- contrast(emmeans_A, method = "pairwise")
write.csv2(as.data.frame(summary(contrasts_A, adjust = "tukey")),
           file = "emmeasn_compA_per_sex.csv", row.names = FALSE)

#### 3.2. Survival Plots ####

## Females
fit_F <- survfit(Surv(timeINdays, Status) ~ Treatment + EndFood + VialEnd, data = all_data_a_F)

p <- ggsurvplot(
  fit_F, data = all_data_a_F,
  color = "Treatment", linetype = "EndFood",
  legend = "none", palette = c("cadetblue3", "red"),
  xlab = "Time in days", xlim = c(0, 15),
  title = "Females", ggtheme = theme_bw(),
  font.main = 18, font.x = c(15, "black"), font.y = c(15, "black"), font.tickslab = 13
)

p$plot <- p$plot + theme(strip.text = element_text(size = 14),
                         legend.title = element_text(size = 14, face = "bold"),
                         strip.background = element_rect(colour = "white", fill = "white")) +
  scale_x_continuous(breaks = seq(0, 15, 3))
ggsave("D6_comp_a_females.png", plot = p$plot, width = 5, height = 4, dpi = 300)

## Males
fit_M <- survfit(Surv(timeINdays, Status) ~ Treatment + EndFood + VialEnd, data = all_data_a_M)

p <- ggsurvplot(
  fit_M, data = all_data_a_M,
  color = "Treatment", linetype = "EndFood",
  legend = "none", palette = c("cadetblue3", "red"),
  xlab = "Time in days", xlim = c(0, 15),
  title = "Males", ggtheme = theme_bw(),
  font.main = 18, font.x = c(15, "black"), font.y = c(15, "black"), font.tickslab = 13
)

p$plot <- p$plot + theme(strip.text = element_text(size = 14),
                         legend.title = element_text(size = 14, face = "bold"),
                         strip.background = element_rect(colour = "white", fill = "white")) +
  scale_x_continuous(breaks = seq(0, 15, 3))

ggsave("D7_comp_a_males.png", plot = p$plot, width = 5, height = 4, dpi = 300)
