# Supplementary material for: Pathogen-induced damage in Drosophila: Uncoupling disease tolerance from resistance
Source: PLoS Pathog. 2025 Sep 19;21(9):e1013482. doi: 10.1371/journal.ppat.1013482 (PMC12463329; doi:10.1371/journal.ppat.1013482)
Supplement: S6 File — Immune gene expression upon exposure to HK P. entomophila. Analysis of log-fold change in gene expression after bacterial treatments using qPCR data. (R) [file ppat.1013482.s022.R]

### qPCR Analysis – Immune Gene Expression upon exposure to HK P.entomophila ####
### Author: Elvira Lafuente - for Akyaw et al., 2025 Study
### Description: Analysis of log-fold change in gene expression after bacterial treatments using qPCR data

### 1. Load Required Packages ####
library(readxl)        # Read Excel files
library(ggplot2)       # Plotting
library(dplyr)         # Data manipulation
library(tidyr)         # Data reshaping
library(tibble)        # Tibbles (enhanced data frames)
library(car)           # Type III ANOVA
library(emmeans)       # Estimated marginal means
library(multcompView)  # Letters for significance
library(stringr)       # String manipulation
library(plyr)          # Split-apply-combine operations

# Use dplyr functions without loading the entire package
select <- dplyr::select
filter <- dplyr::filter
summarise <- dplyr::summarise

# Set working directory
setwd("/Users/.../")

# Load and format survival dataset
plate1 <- read_excel("data_PlosPathog.xlsx", sheet = "Dataset10", na = "NA")

# Ensure correct data types
plate1$DeltaCT <- as.numeric(as.character(plate1$DeltaCT))
plate1$Treatment_raw <- as.factor(plate1$Treatment_raw)
plate1$Treatment <- as.factor(plate1$Treatment)

# Order factor levels
plate1$Timepoint <- factor(plate1$Timepoint, levels = c("0h", "8h", "72h", "96h"))
plate1$Gene_abbrv <- factor(plate1$Gene_abbrv, levels = c("Atta", "Cec A", "Dpt", "Drs", 
                                                          "Drsl-2", "Drsl-5", "Duox", "Stat-92E", "Upd-3"))

### 2. Calculate ΔΔCT and Fold Change ####
# Define the control condition for ΔΔCT calculation
control_condition <- "untreat_0h"

plate1 <- plate1 %>%
  group_by(Gene_abbrv) %>%
  mutate(Control_Mean_DeltaCT = mean(DeltaCT[Treatment1 == control_condition], na.rm = TRUE)) %>%
  ungroup() %>%
  mutate(DeltaDeltaCT = DeltaCT - Control_Mean_DeltaCT)

### 3. Subset to Gene of Interest ####
# NOTE: Replace "Upd-3" with other genes to analyze them
# Available genes: "Atta", "Cec A", "Dpt", "Drs", "Drsl-2", "Drsl-5", "Duox", "Stat-92E", "Upd-3"

gene_X <- subset(plate1, Gene_abbrv == "Upd-3") %>%
  mutate(Fold_Change = 2^(-DeltaDeltaCT))

# Expand Dataset for Plotting 
gene_Xtra <- subset(gene_X, Treatment_raw == "untreat")

# Duplicate 0h control across other treatments
gene_Xtra1 <- gene_Xtra; gene_Xtra1$Treatment_raw <- "PBS"
gene_Xtra2 <- gene_Xtra; gene_Xtra2$Treatment_raw <- "PeGac"
gene_Xtra3 <- gene_Xtra; gene_Xtra3$Treatment_raw <- "PeWT"

# Combine all data
gene_Xtra <- rbind(gene_X, gene_Xtra1, gene_Xtra2, gene_Xtra3)

# Remove duplicated 0h points for aesthetics
gene_Xtra_points <- gene_Xtra %>%
  filter(!(Timepoint == "0h" & Treatment_raw %in% c("PBS", "PeGac", "PeWT")))

### 4. Statistical Analysis ####
# Create combined factor
gene_X <- gene_X %>%
  unite(treatment_timepoint, Treatment_raw, Timepoint, sep = "_", remove = FALSE)
gene_X$treatment_timepoint <- as.factor(gene_X$treatment_timepoint)

# Fit linear model
model <- lm(log(Fold_Change) ~ treatment_timepoint, data = gene_X)

# ANOVA table
anova_results <- Anova(model, type = "III")

# Post-hoc pairwise comparisons
emmeans_results <- emmeans(model, ~ treatment_timepoint)
pairwise_df <- as.data.frame(summary(contrast(emmeans_results, method = "pairwise"), adjust = "tukey"))
pairwise_df

### 5. Plot Results ####
gene_abbrv_title <- unique(gene_Xtra$Gene_abbrv)

plot <- ggplot(gene_Xtra, aes(x = Timepoint, y = log(Fold_Change))) +
  geom_hline(yintercept = 0, linetype = "dashed", color = "grey75", size = 0.3) +
  geom_point(data = gene_Xtra_points, aes(color = Treatment), shape = 21, size = 1,
             position = position_jitter(width = 0.04)) +
  geom_line(aes(group = Treatment_raw, color = Treatment_raw),
            stat = "summary", fun = mean, size = 1) +
  geom_point(stat = "summary", fun = mean, size = 1.2, shape = 20, color = "black") +
  scale_color_manual(values = alpha(c("blue", "cadetblue3", "red", "black"), 0.7)) +
  scale_fill_manual(values = c("blue", "cadetblue3", "red", "black")) +
  scale_x_discrete(labels = c("0h" = "untreated", "8h" = "8h", "72h" = "72h", "96h" = "96h")) +
  labs(x = "Time after treatment (hours)",
       y = "log (Fold change of gene expression)",
       title = gene_abbrv_title) +
  theme_minimal() +
  theme(
    axis.title = element_text(size = 12, colour = "black"),
    strip.background = element_rect(fill = "white"),
    strip.text = element_text(color = "black", size = 10),
    legend.title = element_text(size = 10),
    legend.text = element_text(size = 10),
    legend.position = "none",
    plot.title = element_text(face = "bold", size = 12),
    axis.text = element_text(size = 10),
    axis.line = element_line(colour = "black"),
    panel.grid.major = element_blank(),
    panel.grid.minor = element_blank()
  )

print(plot)
