# Supplementary material for: Pathogen-induced damage in Drosophila: Uncoupling disease tolerance from resistance
Source: PLoS Pathog. 2025 Sep 19;21(9):e1013482. doi: 10.1371/journal.ppat.1013482 (PMC12463329; doi:10.1371/journal.ppat.1013482)
Supplement: S7 File — Analyses of Dcp1 (apoptosis) and Ph3 (proliferation) gut staining upon exposure to HK P. entomophila. (R) [file ppat.1013482.s023.R]

### Dcp1 and Ph3 Staining Analysis upon exposure to HK P.entomophila – Gut Epithelium ####
### Author: Elvira Lafuente - for Akyaw et al., 2025 Study
### Description: Assessment of treatment effects on apoptotic and proliferative cells

### 1. Load Required Packages ####
library(readxl)        # Read Excel files
library(ggplot2)       # Plotting
library(dplyr)         # Data manipulation
library(car)           # ANOVA
library(emmeans)       # Estimated marginal means and contrasts
library(multcompView)  # Letter display for significance
library(stringr)       # String manipulation
library(pscl)          # Zero-inflated models
library(ggbeeswarm)    # Beeswarm-like point plots

# Set working directory
setwd("/Users/.../")

### Staining analyses ####
# Load and Prepare Data
setwd("/Users/elafuente/Dropbox/Science/IGC/Sucena/Manuscripts/Tolerance vs. Resistance manuscript/code")
guts <- read_excel("data_PlosPathog.xlsx", sheet = "Dataset11", na = "NA")

# Convert variable types
guts <- guts %>%
  mutate(
    Treatment = factor(Treatment, levels = c('unchallenged', 'PBS', 'HK_PeGac', 'HK_PeWT')),
    Timepoint = factor(Timepoint),
    Replicate = factor(Replicate),
    ph3 = as.numeric(ph3),
    dcp1 = as.numeric(dcp1),
    treatment_timepoint = paste(Treatment, Timepoint, sep = "_")  # Combine treatment and timepoint
  )

# Confirm structure
str(guts)

#### 2.1. Dcp1 Analysis ####
# Zero-inflated negative binomial model
zinf_dcp1 <- zeroinfl(dcp1 ~ treatment_timepoint | treatment_timepoint, data = guts, dist = 'negbin')
summary(zinf_dcp1)

# Type II ANOVA
anova_dcp1 <- Anova(zinf_dcp1)
write.csv2(as.data.frame(anova_dcp1), file = "anova_table_dcp1.csv", row.names = TRUE)

# Post-hoc comparisons
emmeans_dcp1 <- emmeans(zinf_dcp1, ~ treatment_timepoint)
pairs_dcp1 <- summary(pairs(emmeans_dcp1, adjust = "tukey"))
write.csv2(as.data.frame(pairs_dcp1), file = "staining_dcp1.csv", row.names = FALSE)

# Letters for significance
cld_dcp1 <- cld(emmeans_dcp1, type = "response", Letters = letters)
cld_dcp1$.group <- str_replace_all(cld_dcp1$.group, " ", "")

# Order treatment_timepoint for plotting
guts$treatment_timepoint <- factor(guts$treatment_timepoint, levels = c(
  "unchallenged_0", "PBS_72", "HK_PeGac_72", "HK_PeWT_72",
  "PBS_120", "HK_PeGac_120", "HK_PeWT_120"))

# Dcp1 plot
names(guts)
plot_dcp1 <- ggplot(guts, aes(x = treatment_timepoint, y = dcp1, color = treatment_timepoint)) +
  ggbeeswarm::geom_quasirandom(dodge.width = 0.3, varwidth = TRUE, shape = 21, size = 2, stroke = 1) +
  stat_summary(fun = mean, geom = "point", shape = 21, size = 2.7, fill = "black", position = position_dodge(0.9)) +
  geom_text(data = cld_dcp1, aes(x = treatment_timepoint, y = Inf, label = .group), vjust = 3, size = 4) +
  labs(x = "Time after exposure (hours)", y = "Number of Dcp1+ cells") +
  scale_color_manual(values = c("black", "blue", "cadetblue3", "red", "blue", "cadetblue3", "red")) +
  theme_bw() + theme(legend.position = "none", aspect.ratio = 0.8)
plot_dcp1

ggsave("staining_dcp1.pdf", plot = plot_dcp1, width = 10, height = 10, units = "cm")

#### 2.2. Ph3 Analysis ####
# Zero-inflated negative binomial model
zinf_ph3 <- zeroinfl(ph3 ~ treatment_timepoint | treatment_timepoint, data = guts, dist = 'negbin')
summary(zinf_ph3)

# Type II ANOVA
anova_ph3 <- Anova(zinf_ph3)
write.csv2(as.data.frame(anova_ph3), file = "anova_table_ph3.csv", row.names = TRUE)

# Post-hoc comparisons
emmeans_ph3 <- emmeans(zinf_ph3, ~ treatment_timepoint)
pairs_ph3 <- summary(pairs(emmeans_ph3, adjust = "tukey"))
write.csv2(as.data.frame(pairs_ph3), file = "staining_ph3.csv", row.names = FALSE)

# Letters for significance
cld_ph3 <- cld(emmeans_ph3, type = "response", Letters = letters)
cld_ph3$.group <- str_replace_all(cld_ph3$.group, " ", "")

# Ph3 plot
plot_ph3 <- ggplot(guts, aes(x = treatment_timepoint, y = ph3, color = treatment_timepoint)) +
  ggbeeswarm::geom_quasirandom(dodge.width = 0.3, varwidth = TRUE, shape = 21, size = 2, stroke = 1) +
  stat_summary(fun = mean, geom = "point", shape = 21, size = 2.7, fill = "black", position = position_dodge(0.9)) +
  geom_text(data = cld_ph3, aes(x = treatment_timepoint, y = Inf, label = .group), vjust = 3, size = 4) +
  labs(x = "Time after exposure (hours)", y = "Number of Ph3+ cells") +
  scale_color_manual(values = c("black", "blue", "cadetblue3", "red", "blue", "cadetblue3", "red")) +
  theme_bw() + theme(legend.position = "none", aspect.ratio = 0.8)
plot_ph3

ggsave("staining_ph3.pdf", plot = plot_ph3, width = 10, height = 10, units = "cm")
