# Supplementary material for: Pathogen-induced damage in Drosophila: Uncoupling disease tolerance from resistance
Source: PLoS Pathog. 2025 Sep 19;21(9):e1013482. doi: 10.1371/journal.ppat.1013482 (PMC12463329; doi:10.1371/journal.ppat.1013482)
Supplement: S8 File — Survival analysis upon exposure to HK P. entomophila of D. melanogaster mutant stains (RelishE20 and ΔAMP). Includes Cox mixed-effects models of Drosophila survival across genotypes, treatments, and sexes. (R) [file ppat.1013482.s024.R]

### Survival Analysis – Fly Mutants upon exposure to HK P.entomophila ####
### Author: Elvira Lafuente - for Akyaw et al., 2025 Study
### Description: Cox mixed-effects models of Drosophila survival across genotypes, treatments, and sexes

### 1. Load Required Packages ####
library(readxl)        # Read Excel files
library(coxme)         # Cox mixed-effects survival models
library(car)           # Type III ANOVA
library(emmeans)       # Estimated marginal means
library(survminer)     # Survival plotting
library(survival)      # Survival object and methods
library(ggplot2)       # Plotting
library(ggpubr)        # Publication-ready plots
library(tidyverse)     # Data manipulation
library(dplyr)         # dplyr functions
library(plyr)          # Summarising by group

# Use dplyr functions without loading entire package
select <- dplyr::select
filter <- dplyr::filter
summarise <- dplyr::summarise

# Set working directory
setwd("/Users/.../")

### 2. Load and Format Data ####
all_data <- read_excel("data_PlosPathog.xlsx", sheet = "Dataset12", na = "NA")

# Format variables
all_data <- all_data %>%
  mutate(
    Treatment = as.factor(Treatment),
    Sex = as.factor(Sex),
    ID = as.factor(ID),
    Genotype = as.factor(Genotype),
    Block = as.factor(Block),
    VialNumber = as.factor(VialNumber)
  )

# Check factor levels
sapply(all_data[, c("Genotype", "Treatment", "Sex")], function(x) length(unique(x)))

### 3. Cox Mixed-Effects Models ####

#### 3.1. Full Model: Genotype * Treatment * Sex ####
cox_model <- coxme(Surv(timeINdays, Status) ~ Genotype * Treatment * Sex + (1 | Block / VialNumber), data = all_data)
summary(cox_model)

# Type III ANOVA
anova_results <- Anova(cox_model, type = "III")
anova_results
write.csv2(as.data.frame(anova_results), file = "anova_table_FlyMutants_new.csv", row.names = TRUE)

#### 3.2. Stratified Models by Sex ####

# Subset data
all_data_F <- filter(all_data, Sex == "Females")
all_data_M <- filter(all_data, Sex == "Males")

### Females: full interaction model
cox_modelF <- coxme(Surv(timeINdays, Status) ~ Genotype * Treatment + (1 | Block / VialNumber), data = all_data_F)
summary(cox_modelF)

# Post-hoc contrasts per treatment
emmeans_results_F <- emmeans(cox_modelF, ~ Genotype * Treatment)
pairwise_comparisons_F <- contrast(emmeans_results_F, method = "pairwise", by = "Treatment")
write.csv2(as.data.frame(summary(pairwise_comparisons_F, adjust = "tukey")), file = "emmeans_FlyMutants_f.csv", row.names = FALSE)

### Males: no interaction due to model overfitting
cox_modelM <- coxme(Surv(timeINdays, Status) ~ Genotype + Treatment + (1 | Block / VialNumber), data = all_data_M)
summary(cox_modelM)

# Post-hoc contrasts per treatment
emmeans_results_M <- emmeans(cox_modelM, ~ Genotype * Treatment)
pairwise_comparisons_M <- contrast(emmeans_results_M, method = "pairwise", by = "Treatment")
write.csv2(as.data.frame(summary(pairwise_comparisons_M, adjust = "tukey")), file = "emmeans_FlyMutants_m.csv", row.names = FALSE)

### 4. Survival Plot ####

# Fit survival curves
fit <- survfit(Surv(timeINdays, Status) ~ Genotype + Treatment + Sex, data = all_data)

# Plot
p <- ggsurvplot(
  fit,
  data = all_data,
  color = "Genotype",
  legend = "top",
  legend.title = "Genotype",
  palette = "Dark2",
  xlab = "Time in days",
  xlim = c(0, 15),
  ggtheme = theme_bw(),
  font.main = 18,
  font.x = c(15, "black"),
  font.y = c(15, "black"),
  font.tickslab = 13
)

# Add faceting
modified_plot <- p$plot +
  facet_grid(Sex ~ Treatment) +
  theme(
    strip.text = element_text(size = 14, color = "black"),
    strip.background = element_rect(fill = "white"),
    legend.title = element_text(size = 13, face = "bold"),
    strip.text.x = element_text(size = 13, colour = "black")
  )

# Save plot
ggsave("FlyMutants.png", plot = modified_plot, width = 7, height = 6, dpi = 300)
