# Supplementary material for: Pathogen-induced damage in Drosophila: Uncoupling disease tolerance from resistance
Source: PLoS Pathog. 2025 Sep 19;21(9):e1013482. doi: 10.1371/journal.ppat.1013482 (PMC12463329; doi:10.1371/journal.ppat.1013482)
Supplement: S9 File — Excel file containing the raw data for the 12 datasets included in the manuscript. (XLSX) [file ppat.1013482.s025.xlsx]

## Sheet: INFO
Sheet Name	Description
Dataset1	Survival of flies from outbred population upon exposure to Heat-Killed (HK) P.entomophila for different periods (Fig. 1)
Dataset2	Fecundity of females from outbred population upon exposure to HK PeWT for different periods (Fig. 1)
Dataset3	Survival of flies from outbred population upon exposure to P. entomophila inactivated by heat-killing (HK) or or paraformaldehyde (PFA) (Fig. S3)
Dataset4	Survival of flies from outbred population upon exposure to P. entomophila inactivated by HK at 55ºC or 95ºC (Fig. S3)
Dataset5	Survival of flies from outbred population upon exposure to different species of bacteria (Ecc15, Ecc71, E. coli, P. entomophila or P. putida) inactivated by HK (Fig. 2)
Dataset6	Fecundity of females from outbred population upon exposure to different species of bacteria (Ecc15, Ecc71, E. coli, P. entomophila or P. putida) inactivated by HK (Fig. 2)
Dataset7	Survival of flies from outbred population upon exposure to HK P. entomophila WT or avirulent Gac (Fig. 3)
Dataset8	Fecundity of females from outbred population upon exposure to HK P. entomophila WT or avirulent Gac (Fig. 3)
Dataset9	Survival of females from outbred population raised under germ-free (GF) or non-GF conditions, exposed to HK PeWT, and subsequently moved to GF or non-GF food (Fig. 5)
Dataset10	CT values of gene expression differences obtained by RT-qPCR for several immunity-related genes in males from outbred population upon exposure to HK PeWT, PeGac or PBS. CTs normalized to house-keeping gene EIF2 (Fig. 6)
Dataset11	Number of cells stained positively for PH3 or Dcp-1 antibodies, measured in the posterior midgut, of males from outbred population exposed to HK PeWT, HK PeGac or PBS (Fig. 4, Fig S5)
Dataset12	Survival of flies from immunity mutant lines (Relish-KO RelE20, DAMP) and control w1118 upon exposure to HK PeWT (Fig. 7)

## Sheet: Dataset1
Days_of_exposure	Treatment_type	Sex	VialNumber	Time	Status
2 Days	HK Pewt treatment	F	1	12	0
2 Days	HK Pewt treatment	M	1	10	1
2 Days	HK Pewt treatment	M	1	12	0
2 Days	HK Pewt treatment	F	2	12	0
2 Days	HK Pewt treatment	M	2	12	0
2 Days	HK Pewt treatment	M	2	12	0
2 Days	HK Pewt treatment	F	3	8	0
2 Days	HK Pewt treatment	M	3	5	1
2 Days	HK Pewt treatment	M	3	8	0
2 Days	HK Pewt treatment	F	4	12	0
2 Days	HK Pewt treatment	M	4	11	1
2 Days	HK Pewt treatment	M	4	11	1
2 Days	HK Pewt treatment	F	5	12	0
2 Days	HK Pewt treatment	M	5	9	1
2 Days	HK Pewt treatment	M	5	12	0
2 Days	HK Pewt treatment	F	6	12	0
2 Days	HK Pewt treatment	M	6	7	1
2 Days	HK Pewt treatment	M	6	11	1
2 Days	HK Pewt treatment	F	7	12	0
2 Days	HK Pewt treatment	M	7	12	1
2 Days	HK Pewt treatment	M	7	12	0
2 Days	HK Pewt treatment	F	8	12	1
2 Days	HK Pewt treatment	M	8	6	1
2 Days	HK Pewt treatment	M	8	12	0
2 Days	HK Pewt treatment	F	9	12	0
2 Days	HK Pewt treatment	M	9	10	1
2 Days	HK Pewt treatment	M	9	10	1
2 Days	HK Pewt treatment	F	10	12	0
2 Days	HK Pewt treatment	M	10	8	0
2 Days	HK Pewt treatment	M	10	10	0
2 Days	HK Pewt treatment	F	11	12	0
2 Days	HK Pewt treatment	M	11	12	1
2 Days	HK Pewt treatment	M	11	12	0
2 Days	HK Pewt treatment	F	12	12	0
2 Days	HK Pewt treatment	M	12	10	1
2 Days	HK Pewt treatment	M	12	12	0
2 Days	HK Pewt treatment	F	13	9	1
2 Days	HK Pewt treatment	M	13	11	1
2 Days	HK Pewt treatment	M	13	12	0
2 Days	HK Pewt treatment	F	14	12	0
2 Days	HK Pewt treatment	M	14	12	0
2 Days	HK Pewt treatment	M	14	12	0
2 Days	HK Pewt treatment	F	15	12	0
2 Days	HK Pewt treatment	M	15	12	0
2 Days	HK Pewt treatment	M	15	12	0
2 Days	HK Pewt treatment	F	16	12	0
2 Days	HK Pewt treatment	M	16	11	1
2 Days	HK Pewt treatment	M	16	12	0
2 Days	HK Pewt treatment	F	17	12	0
2 Days	HK Pewt treatment	M	17	12	0
2 Days	HK Pewt treatment	M	17	12	0
2 Days	HK Pewt treatment	F	18	12	0
2 Days	HK Pewt treatment	M	18	12	0
2 Days	HK Pewt treatment	M	18	12	0
2 Days	HK Pewt treatment	F	19	10	1
2 Days	HK Pewt treatment	M	19	3	1
2 Days	HK Pewt treatment	M	19	12	0
2 Days	HK Pewt treatment	F	20	12	0
2 Days	HK Pewt treatment	M	20	12	0
2 Days	HK Pewt treatment	M	20	12	0
2 Days	HK Pewt treatment	F	21	12	0
2 Days	HK Pewt treatment	M	21	5	1
2 Days	HK Pewt treatment	M	21	12	0
2 Days	HK Pewt treatment	F	22	12	0
2 Days	HK Pewt treatment	M	22	7	1
2 Days	HK Pewt treatment	M	22	12	0
2 Days	HK Pewt treatment	F	23	12	0
2 Days	HK Pewt treatment	M	23	7	1
2 Days	HK Pewt treatment	M	23	12	0
2 Days	HK Pewt treatment	F	24	7	0
2 Days	HK Pewt treatment	M	24	8	1
2 Days	HK Pewt treatment	M	24	10	1
2 Days	HK Pewt treatment	F	25	12	0
2 Days	HK Pewt treatment	M	25	12	0
2 Days	HK Pewt treatment	M	25	12	0
2 Days	HK Pewt treatment	F	26	12	0
2 Days	HK Pewt treatment	M	26	12	0
2 Days	HK Pewt treatment	M	26	12	0
2 Days	HK Pewt treatment	F	27	8	1
2 Days	HK Pewt treatment	M	27	10	1
2 Days	HK Pewt treatment	M	27	11	1
2 Days	HK Pewt treatment	F	28	12	0
2 Days	HK Pewt treatment	M	28	5	1
2 Days	HK Pewt treatment	M	28	11	1
2 Days	HK Pewt treatment	F	29	12	1
2 Days	HK Pewt treatment	M	29	7	1
2 Days	HK Pewt treatment	M	29	12	0
2 Days	HK Pewt treatment	F	30	12	0
2 Days	HK Pewt treatment	M	30	12	0
2 Days	HK Pewt treatment	M	30	12	0
2 Days	HK Pewt treatment	F	31	11	1
2 Days	HK Pewt treatment	M	31	12	0
2 Days	HK Pewt treatment	M	31	12	0
2 Days	HK Pewt treatment	F	32	12	0
2 Days	HK Pewt treatment	M	32	12	0
2 Days	HK Pewt treatment	M	32	12	0
2 Days	HK Pewt treatment	F	33	12	0
2 Days	HK Pewt treatment	M	33	9	1
2 Days	HK Pewt treatment	M	33	12	0
2 Days	HK Pewt treatment	F	34	6	1
2 Days	HK Pewt treatment	M	34	12	0
2 Days	HK Pewt treatment	M	34	12	0
2 Days	HK Pewt treatment	F	35	4	1
2 Days	HK Pewt treatment	M	35	7	1
2 Days	HK Pewt treatment	M	35	7	1
2 Days	HK Pewt treatment	F	36	12	0
2 Days	HK Pewt treatment	M	36	10	1
2 Days	HK Pewt treatment	M	36	12	0
2 Days	HK Pewt treatment	F	37	12	0
2 Days	HK Pewt treatment	M	37	7	1
2 Days	HK Pewt treatment	M	37	12	0
2 Days	HK Pewt treatment	F	38	3	1
2 Days	HK Pewt treatment	M	38	4	1
2 Days	HK Pewt treatment	M	38	12	0
2 Days	HK Pewt treatment	F	39	3	1
2 Days	HK Pewt treatment	M	39	12	0
2 Days	HK Pewt treatment	M	39	12	0
2 Days	HK Pewt treatment	F	40	12	0
2 Days	HK Pewt treatment	M	40	12	0
2 Days	HK Pewt treatment	M	40	12	0
2 Days	PBS treatment	F	1	9	1
2 Days	PBS treatment	M	1	12	0
2 Days	PBS treatment	M	1	12	0
2 Days	PBS treatment	F	2	12	0
2 Days	PBS treatment	M	2	12	0
2 Days	PBS treatment	M	2	12	0
2 Days	PBS treatment	F	3	12	0
2 Days	PBS treatment	M	3	12	0
2 Days	PBS treatment	M	3	12	0
2 Days	PBS treatment	F	4	12	0
2 Days	PBS treatment	M	4	12	0
2 Days	PBS treatment	M	4	12	0
2 Days	PBS treatment	F	5	12	0
2 Days	PBS treatment	M	5	5	1
2 Days	PBS treatment	M	5	12	0
2 Days	PBS treatment	F	6	12	0
2 Days	PBS treatment	M	6	9	1
2 Days	PBS treatment	M	6	12	0
2 Days	PBS treatment	F	7	12	0
2 Days	PBS treatment	M	7	12	0
2 Days	PBS treatment	M	7	12	0
2 Days	PBS treatment	F	8	12	0
2 Days	PBS treatment	M	8	12	0
2 Days	PBS treatment	M	8	12	0
2 Days	PBS treatment	F	9	12	0
2 Days	PBS treatment	M	9	12	0
2 Days	PBS treatment	M	9	12	0
2 Days	PBS treatment	F	10	12	0
2 Days	PBS treatment	M	10	12	0
2 Days	PBS treatment	M	10	12	0
2 Days	PBS treatment	F	11	12	0
2 Days	PBS treatment	M	11	12	0
2 Days	PBS treatment	M	11	12	0
2 Days	PBS treatment	F	12	12	0
2 Days	PBS treatment	M	12	12	0
2 Days	PBS treatment	M	12	12	0
2 Days	PBS treatment	F	13	12	0
2 Days	PBS treatment	M	13	12	0
2 Days	PBS treatment	M	13	12	0
2 Days	PBS treatment	F	14	12	0
2 Days	PBS treatment	M	14	12	0
2 Days	PBS treatment	M	14	12	0
2 Days	PBS treatment	F	15	12	0
2 Days	PBS treatment	M	15	12	0
2 Days	PBS treatment	M	15	12	0
2 Days	PBS treatment	F	16	12	0
2 Days	PBS treatment	M	16	12	0
2 Days	PBS treatment	M	16	12	0
2 Days	PBS treatment	F	17	12	0
2 Days	PBS treatment	M	17	12	0
2 Days	PBS treatment	M	17	12	0
2 Days	PBS treatment	F	18	2	0
2 Days	PBS treatment	M	18	12	0
2 Days	PBS treatment	M	18	12	0
2 Days	PBS treatment	F	19	12	0
2 Days	PBS treatment	M	19	12	0
2 Days	PBS treatment	M	19	12	0
2 Days	PBS treatment	F	20	12	0
2 Days	PBS treatment	M	20	12	0
2 Days	PBS treatment	M	20	12	0
3 Days	HK Pewt treatment	F	1	9	1
3 Days	HK Pewt treatment	M	1	7	1
3 Days	HK Pewt treatment	M	1	7	1
3 Days	HK Pewt treatment	F	2	10	1
3 Days	HK Pewt treatment	M	2	6	1
3 Days	HK Pewt treatment	M	2	10	1
3 Days	HK Pewt treatment	F	3	12	0
3 Days	HK Pewt treatment	M	3	12	0
3 Days	HK Pewt treatment	M	3	12	0
3 Days	HK Pewt treatment	F	4	9	1
3 Days	HK Pewt treatment	M	4	11	1
3 Days	HK Pewt treatment	M	4	11	1
3 Days	HK Pewt treatment	F	5	5	1
3 Days	HK Pewt treatment	M	5	6	1
3 Days	HK Pewt treatment	M	5	11	1
3 Days	HK Pewt treatment	F	6	3	1
3 Days	HK Pewt treatment	M	6	8	1
3 Days	HK Pewt treatment	M	6	8	1
3 Days	HK Pewt treatment	F	7	12	0
3 Days	HK Pewt treatment	M	7	6	1
3 Days	HK Pewt treatment	M	7	7	1
3 Days	HK Pewt treatment	F	8	12	0
3 Days	HK Pewt treatment	M	8	4	1
3 Days	HK Pewt treatment	M	8	6	1
3 Days	HK Pewt treatment	F	9	8	1
3 Days	HK Pewt treatment	M	9	9	1
3 Days	HK Pewt treatment	M	9	11	1
3 Days	HK Pewt treatment	F	10	3	1
3 Days	HK Pewt treatment	M	10	4	1
3 Days	HK Pewt treatment	M	10	9	1
3 Days	HK Pewt treatment	F	11	7	1
3 Days	HK Pewt treatment	M	11	5	1
3 Days	HK Pewt treatment	M	11	11	1
3 Days	HK Pewt treatment	F	12	12	0
3 Days	HK Pewt treatment	M	12	9	1
3 Days	HK Pewt treatment	M	12	12	0
3 Days	HK Pewt treatment	F	13	12	0
3 Days	HK Pewt treatment	M	13	5	1
3 Days	HK Pewt treatment	M	13	6	1
3 Days	HK Pewt treatment	F	14	10	1
3 Days	HK Pewt treatment	M	14	11	1
3 Days	HK Pewt treatment	M	14	12	1
3 Days	HK Pewt treatment	F	15	11	1
3 Days	HK Pewt treatment	M	15	5	1
3 Days	HK Pewt treatment	M	15	11	1
3 Days	HK Pewt treatment	F	16	11	1
3 Days	HK Pewt treatment	M	16	8	1
3 Days	HK Pewt treatment	M	16	11	1
3 Days	HK Pewt treatment	F	17	12	0
3 Days	HK Pewt treatment	M	17	7	1
3 Days	HK Pewt treatment	M	17	12	1
3 Days	HK Pewt treatment	F	18	12	0
3 Days	HK Pewt treatment	M	18	10	1
3 Days	HK Pewt treatment	M	18	10	1
3 Days	HK Pewt treatment	F	19	8	1
3 Days	HK Pewt treatment	M	19	11	1
3 Days	HK Pewt treatment	M	19	12	0
3 Days	HK Pewt treatment	F	20	12	0
3 Days	HK Pewt treatment	M	20	11	1
3 Days	HK Pewt treatment	M	20	12	0
3 Days	HK Pewt treatment	F	21	12	0
3 Days	HK Pewt treatment	M	21	10	1
3 Days	HK Pewt treatment	M	21	12	0
3 Days	HK Pewt treatment	F	22	12	0
3 Days	HK Pewt treatment	M	22	7	1
3 Days	HK Pewt treatment	M	22	12	0
3 Days	HK Pewt treatment	F	23	12	0
3 Days	HK Pewt treatment	M	23	12	1
3 Days	HK Pewt treatment	M	23	12	0
3 Days	HK Pewt treatment	F	24	10	1
3 Days	HK Pewt treatment	M	24	10	1
3 Days	HK Pewt treatment	M	24	10	1
3 Days	HK Pewt treatment	F	25	12	0
3 Days	HK Pewt treatment	M	25	10	1
3 Days	HK Pewt treatment	M	25	12	1
3 Days	HK Pewt treatment	F	26	11	1
3 Days	HK Pewt treatment	M	26	2	1
3 Days	HK Pewt treatment	M	26	12	1
3 Days	HK Pewt treatment	F	27	12	0
3 Days	HK Pewt treatment	M	27	11	1
3 Days	HK Pewt treatment	M	27	12	1
3 Days	HK Pewt treatment	F	28	12	0
3 Days	HK Pewt treatment	M	28	9	1
3 Days	HK Pewt treatment	M	28	12	0
3 Days	HK Pewt treatment	F	29	12	0
3 Days	HK Pewt treatment	M	29	7	1
3 Days	HK Pewt treatment	M	29	12	0
3 Days	HK Pewt treatment	F	30	12	0
3 Days	HK Pewt treatment	M	30	3	0
3 Days	HK Pewt treatment	M	30	12	0
3 Days	HK Pewt treatment	F	31	12	1
3 Days	HK Pewt treatment	M	31	9	1
3 Days	HK Pewt treatment	M	31	12	1
3 Days	HK Pewt treatment	F	32	6	1
3 Days	HK Pewt treatment	M	32	8	1
3 Days	HK Pewt treatment	M	32	10	1
3 Days	HK Pewt treatment	F	33	12	1
3 Days	HK Pewt treatment	M	33	11	1
3 Days	HK Pewt treatment	M	33	12	1
3 Days	HK Pewt treatment	F	34	9	1
3 Days	HK Pewt treatment	M	34	11	1
3 Days	HK Pewt treatment	M	34	12	1
3 Days	HK Pewt treatment	F	35	12	0
3 Days	HK Pewt treatment	M	35	8	1
3 Days	HK Pewt treatment	M	35	10	1
3 Days	HK Pewt treatment	F	36	12	0
3 Days	HK Pewt treatment	M	36	12	1
3 Days	HK Pewt treatment	M	36	12	1
3 Days	HK Pewt treatment	F	37	12	0
3 Days	HK Pewt treatment	M	37	12	1
3 Days	HK Pewt treatment	M	37	12	1
3 Days	HK Pewt treatment	F	38	12	0
3 Days	HK Pewt treatment	M	38	11	1
3 Days	HK Pewt treatment	M	38	12	1
3 Days	HK Pewt treatment	F	39	12	0
3 Days	HK Pewt treatment	M	39	12	1
3 Days	HK Pewt treatment	M	39	12	0
3 Days	HK Pewt treatment	F	40	12	0
3 Days	HK Pewt treatment	M	40	10	1
3 Days	HK Pewt treatment	M	40	12	1
3 Days	PBS treatment	F	1	9	1
3 Days	PBS treatment	M	1	12	0
3 Days	PBS treatment	M	1	12	0
3 Days	PBS treatment	F	2	12	0
3 Days	PBS treatment	M	2	12	0
3 Days	PBS treatment	M	2	12	0
3 Days	PBS treatment	F	3	4	0
3 Days	PBS treatment	M	3	12	0
3 Days	PBS treatment	M	3	12	0
3 Days	PBS treatment	F	4	12	0
3 Days	PBS treatment	M	4	12	0
3 Days	PBS treatment	M	4	12	0
3 Days	PBS treatment	F	5	12	0
3 Days	PBS treatment	M	5	12	0
3 Days	PBS treatment	M	5	12	0
3 Days	PBS treatment	F	6	12	0
3 Days	PBS treatment	M	6	12	0
3 Days	PBS treatment	M	6	12	0
3 Days	PBS treatment	F	7	12	0
3 Days	PBS treatment	M	7	4	0
3 Days	PBS treatment	M	7	12	0
3 Days	PBS treatment	F	8	12	0
3 Days	PBS treatment	M	8	12	0
3 Days	PBS treatment	M	8	12	0
3 Days	PBS treatment	F	9	12	0
3 Days	PBS treatment	M	9	12	0
3 Days	PBS treatment	M	9	12	0
3 Days	PBS treatment	F	10	12	0
3 Days	PBS treatment	M	10	12	0
3 Days	PBS treatment	M	10	12	0
3 Days	PBS treatment	F	11	12	0
3 Days	PBS treatment	M	11	12	0
3 Days	PBS treatment	M	11	12	0
3 Days	PBS treatment	F	12	12	0
3 Days	PBS treatment	M	12	12	0
3 Days	PBS treatment	M	12	12	0
3 Days	PBS treatment	F	13	12	0
3 Days	PBS treatment	M	13	12	0
3 Days	PBS treatment	M	13	12	0
3 Days	PBS treatment	F	14	12	0
3 Days	PBS treatment	M	14	12	0
3 Days	PBS treatment	M	14	12	0
3 Days	PBS treatment	F	15	12	0
3 Days	PBS treatment	M	15	8	0
3 Days	PBS treatment	M	15	12	0
3 Days	PBS treatment	F	16	12	0
3 Days	PBS treatment	M	16	12	0
3 Days	PBS treatment	M	16	12	0
3 Days	PBS treatment	F	17	12	0
3 Days	PBS treatment	M	17	12	1
3 Days	PBS treatment	M	17	12	0
3 Days	PBS treatment	F	18	12	0
3 Days	PBS treatment	M	18	12	0
3 Days	PBS treatment	M	18	12	0
3 Days	PBS treatment	F	19	12	0
3 Days	PBS treatment	M	19	12	0
3 Days	PBS treatment	M	19	12	0
3 Days	PBS treatment	F	20	12	0
3 Days	PBS treatment	M	20	12	0
3 Days	PBS treatment	M	20	12	0
4 Days	HK Pewt treatment	F	1	12	1
4 Days	HK Pewt treatment	M	1	4	1
4 Days	HK Pewt treatment	M	1	11	1
4 Days	HK Pewt treatment	F	2	11	1
4 Days	HK Pewt treatment	M	2	8	1
4 Days	HK Pewt treatment	M	2	8	1
4 Days	HK Pewt treatment	F	3	12	0
4 Days	HK Pewt treatment	M	3	5	1
4 Days	HK Pewt treatment	M	3	7	1
4 Days	HK Pewt treatment	F	4	12	0
4 Days	HK Pewt treatment	M	4	5	1
4 Days	HK Pewt treatment	M	4	8	1
4 Days	HK Pewt treatment	F	5	11	1
4 Days	HK Pewt treatment	M	5	7	1
4 Days	HK Pewt treatment	M	5	9	1
4 Days	HK Pewt treatment	F	6	7	1
4 Days	HK Pewt treatment	M	6	7	1
4 Days	HK Pewt treatment	M	6	12	0
4 Days	HK Pewt treatment	F	7	12	0
4 Days	HK Pewt treatment	M	7	4	1
4 Days	HK Pewt treatment	M	7	7	1
4 Days	HK Pewt treatment	F	8	6	1
4 Days	HK Pewt treatment	M	8	8	1
4 Days	HK Pewt treatment	M	8	9	1
4 Days	HK Pewt treatment	F	9	11	1
4 Days	HK Pewt treatment	M	9	8	1
4 Days	HK Pewt treatment	M	9	9	1
4 Days	HK Pewt treatment	F	10	3	1
4 Days	HK Pewt treatment	M	10	10	1
4 Days	HK Pewt treatment	M	10	11	1
4 Days	HK Pewt treatment	F	11	3	1
4 Days	HK Pewt treatment	M	11	6	1
4 Days	HK Pewt treatment	M	11	12	0
4 Days	HK Pewt treatment	F	12	12	1
4 Days	HK Pewt treatment	M	12	7	1
4 Days	HK Pewt treatment	M	12	10	1
4 Days	HK Pewt treatment	F	13	1	1
4 Days	HK Pewt treatment	M	13	5	1
4 Days	HK Pewt treatment	M	13	7	1
4 Days	HK Pewt treatment	F	14	11	1
4 Days	HK Pewt treatment	M	14	9	1
4 Days	HK Pewt treatment	M	14	10	1
4 Days	HK Pewt treatment	F	15	7	1
4 Days	HK Pewt treatment	M	15	2	1
4 Days	HK Pewt treatment	M	15	12	0
4 Days	HK Pewt treatment	F	16	6	0
4 Days	HK Pewt treatment	M	16	9	1
4 Days	HK Pewt treatment	M	16	9	1
4 Days	HK Pewt treatment	F	17	12	0
4 Days	HK Pewt treatment	M	17	8	1
4 Days	HK Pewt treatment	M	17	8	1
4 Days	HK Pewt treatment	F	18	9	1
4 Days	HK Pewt treatment	M	18	9	1
4 Days	HK Pewt treatment	M	18	10	1
4 Days	HK Pewt treatment	F	19	9	1
4 Days	HK Pewt treatment	M	19	8	1
4 Days	HK Pewt treatment	M	19	8	1
4 Days	HK Pewt treatment	F	20	10	1
4 Days	HK Pewt treatment	M	20	3	1
4 Days	HK Pewt treatment	M	20	5	1
4 Days	HK Pewt treatment	F	21	6	1
4 Days	HK Pewt treatment	M	21	8	1
4 Days	HK Pewt treatment	M	21	12	1
4 Days	HK Pewt treatment	F	22	3	0
4 Days	HK Pewt treatment	M	22	2	1
4 Days	HK Pewt treatment	M	22	12	0
4 Days	HK Pewt treatment	F	23	11	1
4 Days	HK Pewt treatment	M	23	10	1
4 Days	HK Pewt treatment	M	23	10	1
4 Days	HK Pewt treatment	F	24	8	1
4 Days	HK Pewt treatment	M	24	9	1
4 Days	HK Pewt treatment	M	24	9	1
4 Days	HK Pewt treatment	F	25	8	1
4 Days	HK Pewt treatment	M	25	10	1
4 Days	HK Pewt treatment	M	25	10	1
4 Days	HK Pewt treatment	F	26	10	1
4 Days	HK Pewt treatment	M	26	7	1
4 Days	HK Pewt treatment	M	26	12	0
4 Days	HK Pewt treatment	F	27	7	1
4 Days	HK Pewt treatment	M	27	7	1
4 Days	HK Pewt treatment	M	27	8	1
4 Days	HK Pewt treatment	F	28	6	1
4 Days	HK Pewt treatment	M	28	9	1
4 Days	HK Pewt treatment	M	28	7	1
4 Days	HK Pewt treatment	F	29	10	1
4 Days	HK Pewt treatment	M	29	6	1
4 Days	HK Pewt treatment	M	29	10	1
4 Days	HK Pewt treatment	F	30	12	0
4 Days	HK Pewt treatment	M	30	5	1
4 Days	HK Pewt treatment	M	30	11	1
4 Days	HK Pewt treatment	F	31	7	1
4 Days	HK Pewt treatment	M	31	8	1
4 Days	HK Pewt treatment	M	31	9	1
4 Days	HK Pewt treatment	F	32	10	1
4 Days	HK Pewt treatment	M	32	5	1
4 Days	HK Pewt treatment	M	32	10	1
4 Days	HK Pewt treatment	F	33	12	0
4 Days	HK Pewt treatment	M	33	9	1
4 Days	HK Pewt treatment	M	33	10	1
4 Days	HK Pewt treatment	F	34	11	1
4 Days	HK Pewt treatment	M	34	11	1
4 Days	HK Pewt treatment	M	34	12	1
4 Days	HK Pewt treatment	F	35	10	1
4 Days	HK Pewt treatment	M	35	10	1
4 Days	HK Pewt treatment	M	35	10	1
4 Days	HK Pewt treatment	F	36	9	1
4 Days	HK Pewt treatment	M	36	9	1
4 Days	HK Pewt treatment	M	36	10	1
4 Days	HK Pewt treatment	F	37	8	1
4 Days	HK Pewt treatment	M	37	9	1
4 Days	HK Pewt treatment	M	37	12	1
4 Days	HK Pewt treatment	F	38	9	1
4 Days	HK Pewt treatment	M	38	6	1
4 Days	HK Pewt treatment	M	38	9	1
4 Days	HK Pewt treatment	F	39	12	0
4 Days	HK Pewt treatment	M	39	9	1
4 Days	HK Pewt treatment	M	39	10	1
4 Days	HK Pewt treatment	F	40	11	1
4 Days	HK Pewt treatment	M	40	10	1
4 Days	HK Pewt treatment	M	40	11	1
4 Days	PBS treatment	F	1	12	0
4 Days	PBS treatment	M	1	12	0
4 Days	PBS treatment	M	1	12	0
4 Days	PBS treatment	F	2	12	0
4 Days	PBS treatment	M	2	12	0
4 Days	PBS treatment	M	2	12	0
4 Days	PBS treatment	F	3	12	0
4 Days	PBS treatment	M	3	12	0
4 Days	PBS treatment	M	3	12	0
4 Days	PBS treatment	F	4	12	0
4 Days	PBS treatment	M	4	11	1
4 Days	PBS treatment	M	4	12	0
4 Days	PBS treatment	F	5	12	0
4 Days	PBS treatment	M	5	12	0
4 Days	PBS treatment	M	5	12	0
4 Days	PBS treatment	F	6	12	0
4 Days	PBS treatment	M	6	12	0
4 Days	PBS treatment	M	6	12	0
4 Days	PBS treatment	F	7	12	0
4 Days	PBS treatment	M	7	12	0
4 Days	PBS treatment	M	7	12	0
4 Days	PBS treatment	F	8	12	0
4 Days	PBS treatment	M	8	12	0
4 Days	PBS treatment	M	8	12	0
4 Days	PBS treatment	F	9	12	0
4 Days	PBS treatment	M	9	12	0
4 Days	PBS treatment	M	9	12	0
4 Days	PBS treatment	F	10	9	1
4 Days	PBS treatment	M	10	12	0
4 Days	PBS treatment	M	10	12	0
4 Days	PBS treatment	F	11	10	1
4 Days	PBS treatment	M	11	12	0
4 Days	PBS treatment	M	11	12	0
4 Days	PBS treatment	F	12	7	1
4 Days	PBS treatment	M	12	12	0
4 Days	PBS treatment	M	12	12	0
4 Days	PBS treatment	F	13	12	0
4 Days	PBS treatment	M	13	8	1
4 Days	PBS treatment	M	13	12	0
4 Days	PBS treatment	F	14	12	0
4 Days	PBS treatment	M	14	12	0
4 Days	PBS treatment	M	14	12	0
4 Days	PBS treatment	F	15	12	0
4 Days	PBS treatment	M	15	12	0
4 Days	PBS treatment	M	15	12	0
4 Days	PBS treatment	F	16	12	1
4 Days	PBS treatment	M	16	12	0
4 Days	PBS treatment	M	16	12	0
4 Days	PBS treatment	F	17	12	0
4 Days	PBS treatment	M	17	12	0
4 Days	PBS treatment	M	17	12	0
4 Days	PBS treatment	F	18	12	0
4 Days	PBS treatment	M	18	12	0
4 Days	PBS treatment	M	18	12	0
4 Days	PBS treatment	F	19	10	1
4 Days	PBS treatment	M	19	12	0
4 Days	PBS treatment	M	19	12	0
4 Days	PBS treatment	F	20	12	0
4 Days	PBS treatment	M	20	12	0
4 Days	PBS treatment	M	20	12	0
5 Days	HK Pewt treatment	F	1	10	1
5 Days	HK Pewt treatment	M	1	6	1
5 Days	HK Pewt treatment	M	1	9	1
5 Days	HK Pewt treatment	F	2	10	1
5 Days	HK Pewt treatment	M	2	4	1
5 Days	HK Pewt treatment	M	2	6	1
5 Days	HK Pewt treatment	F	3	10	1
5 Days	HK Pewt treatment	M	3	5	1
5 Days	HK Pewt treatment	M	3	11	1
5 Days	HK Pewt treatment	F	4	10	1
5 Days	HK Pewt treatment	M	4	4	1
5 Days	HK Pewt treatment	M	4	5	1
5 Days	HK Pewt treatment	F	5	7	1
5 Days	HK Pewt treatment	M	5	4	1
5 Days	HK Pewt treatment	M	5	5	1
5 Days	HK Pewt treatment	F	6	11	1
5 Days	HK Pewt treatment	M	6	4	1
5 Days	HK Pewt treatment	M	6	6	1
5 Days	HK Pewt treatment	F	7	10	1
5 Days	HK Pewt treatment	M	7	1	1
5 Days	HK Pewt treatment	M	7	9	1
5 Days	HK Pewt treatment	F	8	11	1
5 Days	HK Pewt treatment	M	8	4	1
5 Days	HK Pewt treatment	M	8	4	1
5 Days	HK Pewt treatment	F	9	7	1
5 Days	HK Pewt treatment	M	9	6	1
5 Days	HK Pewt treatment	M	9	8	1
5 Days	HK Pewt treatment	F	10	10	1
5 Days	HK Pewt treatment	M	10	3	1
5 Days	HK Pewt treatment	M	10	7	1
5 Days	HK Pewt treatment	F	11	11	1
5 Days	HK Pewt treatment	M	11	6	1
5 Days	HK Pewt treatment	M	11	10	1
5 Days	HK Pewt treatment	F	12	11	1
5 Days	HK Pewt treatment	M	12	5	1
5 Days	HK Pewt treatment	M	12	10	1
5 Days	HK Pewt treatment	F	13	7	1
5 Days	HK Pewt treatment	M	13	5	1
5 Days	HK Pewt treatment	M	13	8	1
5 Days	HK Pewt treatment	F	14	8	1
5 Days	HK Pewt treatment	M	14	7	1
5 Days	HK Pewt treatment	M	14	8	1
5 Days	HK Pewt treatment	F	15	7	1
5 Days	HK Pewt treatment	M	15	5	1
5 Days	HK Pewt treatment	M	15	7	1
5 Days	HK Pewt treatment	F	16	9	1
5 Days	HK Pewt treatment	M	16	8	1
5 Days	HK Pewt treatment	M	16	8	1
5 Days	HK Pewt treatment	F	17	10	1
5 Days	HK Pewt treatment	M	17	6	1
5 Days	HK Pewt treatment	M	17	8	1
5 Days	HK Pewt treatment	F	18	8	1
5 Days	HK Pewt treatment	M	18	5	1
5 Days	HK Pewt treatment	M	18	6	1
5 Days	HK Pewt treatment	F	19	10	1
5 Days	HK Pewt treatment	M	19	4	1
5 Days	HK Pewt treatment	M	19	5	1
5 Days	HK Pewt treatment	F	20	9	1
5 Days	HK Pewt treatment	M	20	4	1
5 Days	HK Pewt treatment	M	20	6	1
5 Days	HK Pewt treatment	F	21	7	1
5 Days	HK Pewt treatment	M	21	2	1
5 Days	HK Pewt treatment	M	21	4	1
5 Days	HK Pewt treatment	F	22	9	1
5 Days	HK Pewt treatment	M	22	3	1
5 Days	HK Pewt treatment	M	22	9	1
5 Days	HK Pewt treatment	F	23	10	1
5 Days	HK Pewt treatment	M	23	5	1
5 Days	HK Pewt treatment	M	23	6	1
5 Days	HK Pewt treatment	F	24	10	1
5 Days	HK Pewt treatment	M	24	6	1
5 Days	HK Pewt treatment	M	24	6	1
5 Days	HK Pewt treatment	F	25	12	0
5 Days	HK Pewt treatment	M	25	3	1
5 Days	HK Pewt treatment	M	25	4	1
5 Days	HK Pewt treatment	F	26	4	1
5 Days	HK Pewt treatment	M	26	4	1
5 Days	HK Pewt treatment	M	26	6	1
5 Days	HK Pewt treatment	F	27	8	1
5 Days	HK Pewt treatment	M	27	5	1
5 Days	HK Pewt treatment	M	27	8	1
5 Days	HK Pewt treatment	F	28	6	1
5 Days	HK Pewt treatment	M	28	8	1
5 Days	HK Pewt treatment	M	28	10	1
5 Days	HK Pewt treatment	F	29	8	1
5 Days	HK Pewt treatment	M	29	6	1
5 Days	HK Pewt treatment	M	29	10	1
5 Days	HK Pewt treatment	F	30	10	1
5 Days	HK Pewt treatment	M	30	4	1
5 Days	HK Pewt treatment	M	30	9	1
5 Days	HK Pewt treatment	F	31	9	1
5 Days	HK Pewt treatment	M	31	2	1
5 Days	HK Pewt treatment	M	31	7	1
5 Days	HK Pewt treatment	F	32	9	1
5 Days	HK Pewt treatment	M	32	5	1
5 Days	HK Pewt treatment	M	32	5	1
5 Days	HK Pewt treatment	F	33	8	1
5 Days	HK Pewt treatment	M	33	4	1
5 Days	HK Pewt treatment	M	33	5	1
5 Days	HK Pewt treatment	F	34	9	1
5 Days	HK Pewt treatment	M	34	5	1
5 Days	HK Pewt treatment	M	34	5	1
5 Days	HK Pewt treatment	F	35	10	1
5 Days	HK Pewt treatment	M	35	4	1
5 Days	HK Pewt treatment	M	35	8	1
5 Days	HK Pewt treatment	F	36	8	1
5 Days	HK Pewt treatment	M	36	2	1
5 Days	HK Pewt treatment	M	36	5	1
5 Days	HK Pewt treatment	F	37	7	1
5 Days	HK Pewt treatment	M	37	5	1
5 Days	HK Pewt treatment	M	37	6	1
5 Days	HK Pewt treatment	F	38	7	1
5 Days	HK Pewt treatment	M	38	6	1
5 Days	HK Pewt treatment	M	38	6	1
5 Days	HK Pewt treatment	F	39	10	1
5 Days	HK Pewt treatment	M	39	5	1
5 Days	HK Pewt treatment	M	39	2	1
5 Days	HK Pewt treatment	F	40	6	1
5 Days	HK Pewt treatment	M	40	4	1
5 Days	HK Pewt treatment	M	40	4	1
5 Days	PBS treatment	F	1	12	0
5 Days	PBS treatment	M	1	12	0
5 Days	PBS treatment	M	1	12	0
5 Days	PBS treatment	F	2	12	0
5 Days	PBS treatment	M	2	12	0
5 Days	PBS treatment	M	2	12	0
5 Days	PBS treatment	F	3	12	0
5 Days	PBS treatment	M	3	12	0
5 Days	PBS treatment	M	3	12	0
5 Days	PBS treatment	F	4	12	0
5 Days	PBS treatment	M	4	12	0
5 Days	PBS treatment	M	4	12	0
5 Days	PBS treatment	F	5	12	0
5 Days	PBS treatment	M	5	12	0
5 Days	PBS treatment	M	5	12	0
5 Days	PBS treatment	F	6	12	0
5 Days	PBS treatment	M	6	12	0
5 Days	PBS treatment	M	6	12	0
5 Days	PBS treatment	F	7	12	0
5 Days	PBS treatment	M	7	12	0
5 Days	PBS treatment	M	7	12	0
5 Days	PBS treatment	F	8	12	0
5 Days	PBS treatment	M	8	12	0
5 Days	PBS treatment	M	8	12	0
5 Days	PBS treatment	F	9	12	0
5 Days	PBS treatment	M	9	6	1
5 Days	PBS treatment	M	9	12	0
5 Days	PBS treatment	F	10	5	0
5 Days	PBS treatment	M	10	12	0
5 Days	PBS treatment	M	10	12	0
5 Days	PBS treatment	F	11	12	0
5 Days	PBS treatment	M	11	12	0
5 Days	PBS treatment	M	11	12	0
5 Days	PBS treatment	F	12	12	0
5 Days	PBS treatment	M	12	12	0
5 Days	PBS treatment	M	12	12	0
5 Days	PBS treatment	F	13	12	0
5 Days	PBS treatment	M	13	12	0
5 Days	PBS treatment	M	13	12	0
5 Days	PBS treatment	F	14	12	0
5 Days	PBS treatment	M	14	12	0
5 Days	PBS treatment	M	14	12	0
5 Days	PBS treatment	F	15	12	0
5 Days	PBS treatment	M	15	12	0
5 Days	PBS treatment	M	15	12	0
5 Days	PBS treatment	F	16	11	1
5 Days	PBS treatment	M	16	12	0
5 Days	PBS treatment	M	16	12	0
5 Days	PBS treatment	F	17	12	0
5 Days	PBS treatment	M	17	8	1
5 Days	PBS treatment	M	17	12	0
5 Days	PBS treatment	F	18	12	0
5 Days	PBS treatment	M	18	12	0
5 Days	PBS treatment	M	18	12	0
5 Days	PBS treatment	F	19	12	0
5 Days	PBS treatment	M	19	12	0
5 Days	PBS treatment	M	19	12	0
5 Days	PBS treatment	F	20	12	0
5 Days	PBS treatment	M	20	12	0
5 Days	PBS treatment	M	20	12	0

## Sheet: Dataset2
VialNumber	Treatment_type	Days_of_exposure	Total_pupal_count
1	HK Pewt treatment	2 Days	36
2	HK Pewt treatment	2 Days	54
3	HK Pewt treatment	2 Days	29
4	HK Pewt treatment	2 Days	54
5	HK Pewt treatment	2 Days	71
6	HK Pewt treatment	2 Days	86
7	HK Pewt treatment	2 Days	30
8	HK Pewt treatment	2 Days	39
9	HK Pewt treatment	2 Days	62
10	HK Pewt treatment	2 Days	73
11	HK Pewt treatment	2 Days	68
12	HK Pewt treatment	2 Days	53
13	HK Pewt treatment	2 Days	95
14	HK Pewt treatment	2 Days	56
15	HK Pewt treatment	2 Days	164
16	HK Pewt treatment	2 Days	32
17	HK Pewt treatment	2 Days	17
18	HK Pewt treatment	2 Days	42
19	HK Pewt treatment	2 Days	11
20	HK Pewt treatment	2 Days	162
21	HK Pewt treatment	2 Days	46
22	HK Pewt treatment	2 Days	49
23	HK Pewt treatment	2 Days	36
24	HK Pewt treatment	2 Days	119
25	HK Pewt treatment	2 Days	51
26	HK Pewt treatment	2 Days	75
27	HK Pewt treatment	2 Days	20
28	HK Pewt treatment	2 Days	56
29	HK Pewt treatment	2 Days	38
30	HK Pewt treatment	2 Days	91
31	HK Pewt treatment	2 Days	49
32	HK Pewt treatment	2 Days	34
33	HK Pewt treatment	2 Days	99
34	HK Pewt treatment	2 Days	26
35	HK Pewt treatment	2 Days	8
36	HK Pewt treatment	2 Days	64
37	HK Pewt treatment	2 Days	36
38	HK Pewt treatment	2 Days	32
39	HK Pewt treatment	2 Days	16
40	HK Pewt treatment	2 Days	164
1	PBS treatment	2 Days	92
2	PBS treatment	2 Days	200
3	PBS treatment	2 Days	64
4	PBS treatment	2 Days	39
5	PBS treatment	2 Days	151
6	PBS treatment	2 Days	200
7	PBS treatment	2 Days	60
8	PBS treatment	2 Days	166
9	PBS treatment	2 Days	195
10	PBS treatment	2 Days	95
11	PBS treatment	2 Days	76
12	PBS treatment	2 Days	61
13	PBS treatment	2 Days	110
14	PBS treatment	2 Days	31
15	PBS treatment	2 Days	41
16	PBS treatment	2 Days	151
17	PBS treatment	2 Days	158
18	PBS treatment	2 Days	14
19	PBS treatment	2 Days	109
20	PBS treatment	2 Days	170
1	HK Pewt treatment	3 Days	35
2	HK Pewt treatment	3 Days	47
3	HK Pewt treatment	3 Days	53
4	HK Pewt treatment	3 Days	44
5	HK Pewt treatment	3 Days	12
6	HK Pewt treatment	3 Days	1
7	HK Pewt treatment	3 Days	45
8	HK Pewt treatment	3 Days	65
9	HK Pewt treatment	3 Days	34
10	HK Pewt treatment	3 Days	22
11	HK Pewt treatment	3 Days	20
12	HK Pewt treatment	3 Days	0
13	HK Pewt treatment	3 Days	69
14	HK Pewt treatment	3 Days	34
15	HK Pewt treatment	3 Days	71
16	HK Pewt treatment	3 Days	17
17	HK Pewt treatment	3 Days	81
18	HK Pewt treatment	3 Days	87
19	HK Pewt treatment	3 Days	8
20	HK Pewt treatment	3 Days	130
21	HK Pewt treatment	3 Days	96
22	HK Pewt treatment	3 Days	70
23	HK Pewt treatment	3 Days	82
24	HK Pewt treatment	3 Days	71
25	HK Pewt treatment	3 Days	79
26	HK Pewt treatment	3 Days	38
27	HK Pewt treatment	3 Days	58
28	HK Pewt treatment	3 Days	61
29	HK Pewt treatment	3 Days	70
30	HK Pewt treatment	3 Days	29
31	HK Pewt treatment	3 Days	59
32	HK Pewt treatment	3 Days	20
33	HK Pewt treatment	3 Days	56
34	HK Pewt treatment	3 Days	39
35	HK Pewt treatment	3 Days	79
36	HK Pewt treatment	3 Days	72
37	HK Pewt treatment	3 Days	50
38	HK Pewt treatment	3 Days	21
39	HK Pewt treatment	3 Days	74
40	HK Pewt treatment	3 Days	96
1	PBS treatment	3 Days	50
2	PBS treatment	3 Days	115
3	PBS treatment	3 Days	35
4	PBS treatment	3 Days	206
5	PBS treatment	3 Days	193
6	PBS treatment	3 Days	63
7	PBS treatment	3 Days	100
8	PBS treatment	3 Days	0
9	PBS treatment	3 Days	129
10	PBS treatment	3 Days	76
11	PBS treatment	3 Days	83
12	PBS treatment	3 Days	101
13	PBS treatment	3 Days	67
14	PBS treatment	3 Days	27
15	PBS treatment	3 Days	125
16	PBS treatment	3 Days	51
17	PBS treatment	3 Days	141
18	PBS treatment	3 Days	125
19	PBS treatment	3 Days	159
20	PBS treatment	3 Days	191
1	HK Pewt treatment	4 Days	45
2	HK Pewt treatment	4 Days	22
3	HK Pewt treatment	4 Days	75
4	HK Pewt treatment	4 Days	44
5	HK Pewt treatment	4 Days	85
6	HK Pewt treatment	4 Days	51
7	HK Pewt treatment	4 Days	140
8	HK Pewt treatment	4 Days	21
9	HK Pewt treatment	4 Days	24
10	HK Pewt treatment	4 Days	20
11	HK Pewt treatment	4 Days	33
12	HK Pewt treatment	4 Days	58
13	HK Pewt treatment	4 Days	5
14	HK Pewt treatment	4 Days	46
15	HK Pewt treatment	4 Days	0
16	HK Pewt treatment	4 Days	57
17	HK Pewt treatment	4 Days	65
18	HK Pewt treatment	4 Days	34
19	HK Pewt treatment	4 Days	72
20	HK Pewt treatment	4 Days	17
21	HK Pewt treatment	4 Days	26
22	HK Pewt treatment	4 Days	0
23	HK Pewt treatment	4 Days	46
24	HK Pewt treatment	4 Days	25
25	HK Pewt treatment	4 Days	15
26	HK Pewt treatment	4 Days	41
27	HK Pewt treatment	4 Days	15
28	HK Pewt treatment	4 Days	33
29	HK Pewt treatment	4 Days	78
30	HK Pewt treatment	4 Days	83
31	HK Pewt treatment	4 Days	44
32	HK Pewt treatment	4 Days	43
33	HK Pewt treatment	4 Days	51
34	HK Pewt treatment	4 Days	63
35	HK Pewt treatment	4 Days	41
36	HK Pewt treatment	4 Days	46
37	HK Pewt treatment	4 Days	48
38	HK Pewt treatment	4 Days	63
39	HK Pewt treatment	4 Days	29
40	HK Pewt treatment	4 Days	59
1	PBS treatment	4 Days	90
2	PBS treatment	4 Days	119
3	PBS treatment	4 Days	165
4	PBS treatment	4 Days	146
5	PBS treatment	4 Days	28
6	PBS treatment	4 Days	92
7	PBS treatment	4 Days	82
8	PBS treatment	4 Days	103
9	PBS treatment	4 Days	82
10	PBS treatment	4 Days	37
11	PBS treatment	4 Days	38
12	PBS treatment	4 Days	73
13	PBS treatment	4 Days	73
14	PBS treatment	4 Days	172
15	PBS treatment	4 Days	46
16	PBS treatment	4 Days	30
17	PBS treatment	4 Days	81
18	PBS treatment	4 Days	70
19	PBS treatment	4 Days	47
20	PBS treatment	4 Days	28
1	HK Pewt treatment	5 Days	14
2	HK Pewt treatment	5 Days	15
3	HK Pewt treatment	5 Days	30
4	HK Pewt treatment	5 Days	66
5	HK Pewt treatment	5 Days	35
6	HK Pewt treatment	5 Days	36
7	HK Pewt treatment	5 Days	0
8	HK Pewt treatment	5 Days	46
9	HK Pewt treatment	5 Days	4
10	HK Pewt treatment	5 Days	21
11	HK Pewt treatment	5 Days	16
12	HK Pewt treatment	5 Days	57
13	HK Pewt treatment	5 Days	0
14	HK Pewt treatment	5 Days	0
15	HK Pewt treatment	5 Days	23
16	HK Pewt treatment	5 Days	14
17	HK Pewt treatment	5 Days	65
18	HK Pewt treatment	5 Days	7
19	HK Pewt treatment	5 Days	11
20	HK Pewt treatment	5 Days	18
21	HK Pewt treatment	5 Days	7
22	HK Pewt treatment	5 Days	4
23	HK Pewt treatment	5 Days	1
24	HK Pewt treatment	5 Days	17
25	HK Pewt treatment	5 Days	56
26	HK Pewt treatment	5 Days	0
27	HK Pewt treatment	5 Days	15
28	HK Pewt treatment	5 Days	1
29	HK Pewt treatment	5 Days	5
30	HK Pewt treatment	5 Days	35
31	HK Pewt treatment	5 Days	1
32	HK Pewt treatment	5 Days	18
33	HK Pewt treatment	5 Days	4
34	HK Pewt treatment	5 Days	12
35	HK Pewt treatment	5 Days	28
36	HK Pewt treatment	5 Days	7
37	HK Pewt treatment	5 Days	13
38	HK Pewt treatment	5 Days	9
39	HK Pewt treatment	5 Days	42
40	HK Pewt treatment	5 Days	9
1	PBS treatment	5 Days	63
2	PBS treatment	5 Days	73
3	PBS treatment	5 Days	77
4	PBS treatment	5 Days	115
5	PBS treatment	5 Days	94
6	PBS treatment	5 Days	93
7	PBS treatment	5 Days	177
8	PBS treatment	5 Days	125
9	PBS treatment	5 Days	55
10	PBS treatment	5 Days	33
11	PBS treatment	5 Days	116
12	PBS treatment	5 Days	54
13	PBS treatment	5 Days	105
14	PBS treatment	5 Days	100
15	PBS treatment	5 Days	68
16	PBS treatment	5 Days	39
17	PBS treatment	5 Days	53
18	PBS treatment	5 Days	185
19	PBS treatment	5 Days	120
20	PBS treatment	5 Days	163

## Sheet: Dataset3
Treatment	Sex	Bottle_number	Time	Status
HK-Pe_wt	Female	Bottle_1	3	1
HK-Pe_wt	Female	Bottle_2	4	1
HK-Pe_wt	Female	Bottle_3	7	1
HK-Pe_wt	Female	Bottle_1	8	1
HK-Pe_wt	Female	Bottle_2	5	1
HK-Pe_wt	Female	Bottle_3	9	1
HK-Pe_wt	Female	Bottle_1	8	1
HK-Pe_wt	Female	Bottle_2	7	1
HK-Pe_wt	Female	Bottle_3	9	1
HK-Pe_wt	Female	Bottle_1	8	1
HK-Pe_wt	Female	Bottle_2	8	1
HK-Pe_wt	Female	Bottle_3	9	1
HK-Pe_wt	Female	Bottle_1	9	1
HK-Pe_wt	Female	Bottle_2	8	1
HK-Pe_wt	Female	Bottle_3	11	1
HK-Pe_wt	Female	Bottle_1	12	1
HK-Pe_wt	Female	Bottle_2	9	1
HK-Pe_wt	Female	Bottle_3	11	1
HK-Pe_wt	Female	Bottle_1	12	1
HK-Pe_wt	Female	Bottle_1	18	0
HK-Pe_wt	Female	Bottle_2	10	1
HK-Pe_wt	Female	Bottle_2	18	0
HK-Pe_wt	Female	Bottle_3	14	1
HK-Pe_wt	Female	Bottle_3	18	0
HK-Pe_wt	Female	Bottle_1	14	1
HK-Pe_wt	Female	Bottle_1	18	0
HK-Pe_wt	Female	Bottle_2	11	1
HK-Pe_wt	Female	Bottle_2	18	0
HK-Pe_wt	Female	Bottle_3	14	1
HK-Pe_wt	Female	Bottle_3	18	0
HK-Pe_wt	Female	Bottle_1	18	0
HK-Pe_wt	Female	Bottle_2	12	1
HK-Pe_wt	Female	Bottle_3	14	1
HK-Pe_wt	Female	Bottle_1	18	0
HK-Pe_wt	Female	Bottle_2	18	0
HK-Pe_wt	Female	Bottle_3	18	0
HK-Pe_wt	Female	Bottle_1	18	0
HK-Pe_wt	Female	Bottle_2	18	0
HK-Pe_wt	Female	Bottle_3	18	0
HK-Pe_wt	Female	Bottle_1	18	0
HK-Pe_wt	Female	Bottle_2	18	0
HK-Pe_wt	Female	Bottle_3	18	0
HK-Pe_wt	Female	Bottle_1	18	0
HK-Pe_wt	Female	Bottle_2	18	0
HK-Pe_wt	Female	Bottle_3	18	0
HK-Pe_wt	Female	Bottle_1	18	0
HK-Pe_wt	Female	Bottle_2	18	0
HK-Pe_wt	Female	Bottle_3	18	0
HK-Pe_wt	Female	Bottle_1	18	0
HK-Pe_wt	Female	Bottle_2	18	0
HK-Pe_wt	Female	Bottle_3	18	0
HK-Pe_wt	Female	Bottle_1	18	0
HK-Pe_wt	Female	Bottle_2	18	0
HK-Pe_wt	Female	Bottle_3	18	0
HK-Pe_wt	Female	Bottle_1	18	0
HK-Pe_wt	Female	Bottle_2	18	0
HK-Pe_wt	Female	Bottle_3	18	0
HK-Pe_wt	Female	Bottle_1	18	0
HK-Pe_wt	Female	Bottle_2	18	0
HK-Pe_wt	Female	Bottle_3	18	0
HK-Pe_wt	Male	Bottle_1	2	1
HK-Pe_wt	Male	Bottle_2	3	1
HK-Pe_wt	Male	Bottle_3	2	1
HK-Pe_wt	Male	Bottle_1	2	1
HK-Pe_wt	Male	Bottle_2	3	1
HK-Pe_wt	Male	Bottle_3	3	1
HK-Pe_wt	Male	Bottle_1	2	1
HK-Pe_wt	Male	Bottle_2	4	1
HK-Pe_wt	Male	Bottle_3	3	1
HK-Pe_wt	Male	Bottle_1	3	1
HK-Pe_wt	Male	Bottle_2	5	1
HK-Pe_wt	Male	Bottle_3	3	1
HK-Pe_wt	Male	Bottle_1	3	1
HK-Pe_wt	Male	Bottle_2	7	1
HK-Pe_wt	Male	Bottle_3	3	1
HK-Pe_wt	Male	Bottle_1	3	1
HK-Pe_wt	Male	Bottle_2	7	1
HK-Pe_wt	Male	Bottle_3	3	1
HK-Pe_wt	Male	Bottle_1	4	1
HK-Pe_wt	Male	Bottle_1	8	1
HK-Pe_wt	Male	Bottle_2	7	1
HK-Pe_wt	Male	Bottle_2	9	1
HK-Pe_wt	Male	Bottle_3	4	1
HK-Pe_wt	Male	Bottle_3	8	1
HK-Pe_wt	Male	Bottle_1	7	1
HK-Pe_wt	Male	Bottle_1	8	1
HK-Pe_wt	Male	Bottle_2	7	1
HK-Pe_wt	Male	Bottle_2	9	1
HK-Pe_wt	Male	Bottle_3	7	1
HK-Pe_wt	Male	Bottle_3	8	1
HK-Pe_wt	Male	Bottle_1	7	1
HK-Pe_wt	Male	Bottle_2	7	1
HK-Pe_wt	Male	Bottle_3	7	1
HK-Pe_wt	Male	Bottle_1	7	1
HK-Pe_wt	Male	Bottle_2	9	1
HK-Pe_wt	Male	Bottle_3	7	1
HK-Pe_wt	Male	Bottle_1	8	1
HK-Pe_wt	Male	Bottle_2	9	1
HK-Pe_wt	Male	Bottle_3	7	1
HK-Pe_wt	Male	Bottle_1	8	1
HK-Pe_wt	Male	Bottle_2	9	1
HK-Pe_wt	Male	Bottle_3	8	1
HK-Pe_wt	Male	Bottle_1	9	1
HK-Pe_wt	Male	Bottle_2	11	1
HK-Pe_wt	Male	Bottle_3	8	1
HK-Pe_wt	Male	Bottle_1	9	1
HK-Pe_wt	Male	Bottle_2	12	1
HK-Pe_wt	Male	Bottle_3	9	1
HK-Pe_wt	Male	Bottle_1	11	1
HK-Pe_wt	Male	Bottle_2	18	0
HK-Pe_wt	Male	Bottle_3	9	1
HK-Pe_wt	Male	Bottle_1	12	1
HK-Pe_wt	Male	Bottle_2	18	0
HK-Pe_wt	Male	Bottle_3	9	1
HK-Pe_wt	Male	Bottle_1	18	0
HK-Pe_wt	Male	Bottle_2	18	0
HK-Pe_wt	Male	Bottle_3	12	1
HK-Pe_wt	Male	Bottle_1	18	0
HK-Pe_wt	Male	Bottle_2	18	0
HK-Pe_wt	Male	Bottle_3	12	1
PBS-Control	Female	Bottle_1	18	0
PBS-Control	Female	Bottle_2	9	1
PBS-Control	Female	Bottle_3	7	1
PBS-Control	Female	Bottle_1	18	0
PBS-Control	Female	Bottle_2	14	1
PBS-Control	Female	Bottle_3	9	1
PBS-Control	Female	Bottle_1	18	0
PBS-Control	Female	Bottle_2	18	0
PBS-Control	Female	Bottle_3	9	1
PBS-Control	Female	Bottle_1	18	0
PBS-Control	Female	Bottle_2	18	0
PBS-Control	Female	Bottle_3	18	0
PBS-Control	Female	Bottle_1	18	0
PBS-Control	Female	Bottle_2	18	0
PBS-Control	Female	Bottle_3	18	0
PBS-Control	Female	Bottle_1	18	0
PBS-Control	Female	Bottle_2	18	0
PBS-Control	Female	Bottle_3	18	0
PBS-Control	Female	Bottle_1	18	0
PBS-Control	Female	Bottle_1	18	0
PBS-Control	Female	Bottle_2	18	0
PBS-Control	Female	Bottle_2	18	0
PBS-Control	Female	Bottle_3	18	0
PBS-Control	Female	Bottle_3	18	0
PBS-Control	Female	Bottle_1	18	0
PBS-Control	Female	Bottle_1	18	0
PBS-Control	Female	Bottle_2	18	0
PBS-Control	Female	Bottle_2	18	0
PBS-Control	Female	Bottle_3	18	0
PBS-Control	Female	Bottle_3	18	0
PBS-Control	Female	Bottle_1	18	0
PBS-Control	Female	Bottle_2	18	0
PBS-Control	Female	Bottle_3	18	0
PBS-Control	Female	Bottle_1	18	0
PBS-Control	Female	Bottle_2	18	0
PBS-Control	Female	Bottle_3	18	0
PBS-Control	Female	Bottle_1	18	0
PBS-Control	Female	Bottle_2	18	0
PBS-Control	Female	Bottle_3	18	0
PBS-Control	Female	Bottle_1	18	0
PBS-Control	Female	Bottle_2	18	0
PBS-Control	Female	Bottle_3	18	0
PBS-Control	Female	Bottle_1	18	0
PBS-Control	Female	Bottle_2	18	0
PBS-Control	Female	Bottle_3	18	0
PBS-Control	Female	Bottle_1	18	0
PBS-Control	Female	Bottle_2	18	0
PBS-Control	Female	Bottle_3	18	0
PBS-Control	Female	Bottle_1	18	0
PBS-Control	Female	Bottle_2	18	0
PBS-Control	Female	Bottle_3	18	0
PBS-Control	Female	Bottle_1	18	0
PBS-Control	Female	Bottle_2	18	0
PBS-Control	Female	Bottle_3	18	0
PBS-Control	Female	Bottle_1	18	0
PBS-Control	Female	Bottle_2	18	0
PBS-Control	Female	Bottle_3	18	0
PBS-Control	Female	Bottle_1	18	0
PBS-Control	Female	Bottle_2	18	0
PBS-Control	Female	Bottle_3	18	0
PBS-Control	Male	Bottle_1	8	1
PBS-Control	Male	Bottle_2	5	1
PBS-Control	Male	Bottle_3	4	1
PBS-Control	Male	Bottle_1	8	1
PBS-Control	Male	Bottle_2	7	1
PBS-Control	Male	Bottle_3	7	1
PBS-Control	Male	Bottle_1	9	1
PBS-Control	Male	Bottle_2	7	1
PBS-Control	Male	Bottle_3	9	1
PBS-Control	Male	Bottle_1	9	1
PBS-Control	Male	Bottle_2	18	0
PBS-Control	Male	Bottle_3	9	1
PBS-Control	Male	Bottle_1	18	0
PBS-Control	Male	Bottle_2	18	0
PBS-Control	Male	Bottle_3	9	1
PBS-Control	Male	Bottle_1	18	0
PBS-Control	Male	Bottle_2	18	0
PBS-Control	Male	Bottle_3	14	1
PBS-Control	Male	Bottle_1	18	0
PBS-Control	Male	Bottle_1	18	0
PBS-Control	Male	Bottle_2	18	0
PBS-Control	Male	Bottle_2	18	0
PBS-Control	Male	Bottle_3	14	1
PBS-Control	Male	Bottle_3	18	0
PBS-Control	Male	Bottle_1	18	0
PBS-Control	Male	Bottle_1	18	0
PBS-Control	Male	Bottle_2	18	0
PBS-Control	Male	Bottle_2	18	0
PBS-Control	Male	Bottle_3	18	0
PBS-Control	Male	Bottle_3	18	0
PBS-Control	Male	Bottle_1	18	0
PBS-Control	Male	Bottle_2	18	0
PBS-Control	Male	Bottle_3	18	0
PBS-Control	Male	Bottle_1	18	0
PBS-Control	Male	Bottle_2	18	0
PBS-Control	Male	Bottle_3	18	0
PBS-Control	Male	Bottle_1	18	0
PBS-Control	Male	Bottle_2	18	0
PBS-Control	Male	Bottle_3	18	0
PBS-Control	Male	Bottle_1	18	0
PBS-Control	Male	Bottle_2	18	0
PBS-Control	Male	Bottle_3	18	0
PBS-Control	Male	Bottle_1	18	0
PBS-Control	Male	Bottle_2	18	0
PBS-Control	Male	Bottle_3	18	0
PBS-Control	Male	Bottle_1	18	0
PBS-Control	Male	Bottle_2	18	0
PBS-Control	Male	Bottle_3	18	0
PBS-Control	Male	Bottle_1	18	0
PBS-Control	Male	Bottle_2	18	0
PBS-Control	Male	Bottle_3	18	0
PBS-Control	Male	Bottle_1	18	0
PBS-Control	Male	Bottle_2	18	0
PBS-Control	Male	Bottle_3	18	0
PBS-Control	Male	Bottle_1	18	0
PBS-Control	Male	Bottle_2	18	0
PBS-Control	Male	Bottle_3	18	0
PBS-Control	Male	Bottle_1	18	0
PBS-Control	Male	Bottle_2	18	0
PBS-Control	Male	Bottle_3	18	0
PFA-Control	Female	Bottle_1	7	1
PFA-Control	Female	Bottle_2	8	1
PFA-Control	Female	Bottle_3	18	0
PFA-Control	Female	Bottle_1	18	0
PFA-Control	Female	Bottle_2	9	1
PFA-Control	Female	Bottle_3	18	0
PFA-Control	Female	Bottle_1	18	0
PFA-Control	Female	Bottle_2	18	0
PFA-Control	Female	Bottle_3	18	0
PFA-Control	Female	Bottle_1	18	0
PFA-Control	Female	Bottle_2	18	0
PFA-Control	Female	Bottle_3	18	0
PFA-Control	Female	Bottle_1	18	0
PFA-Control	Female	Bottle_2	18	0
PFA-Control	Female	Bottle_3	18	0
PFA-Control	Female	Bottle_1	18	0
PFA-Control	Female	Bottle_2	18	0
PFA-Control	Female	Bottle_3	18	0
PFA-Control	Female	Bottle_1	18	0
PFA-Control	Female	Bottle_1	18	0
PFA-Control	Female	Bottle_2	18	0
PFA-Control	Female	Bottle_2	18	0
PFA-Control	Female	Bottle_3	18	0
PFA-Control	Female	Bottle_3	18	0
PFA-Control	Female	Bottle_1	18	0
PFA-Control	Female	Bottle_1	18	0
PFA-Control	Female	Bottle_2	18	0
PFA-Control	Female	Bottle_2	18	0
PFA-Control	Female	Bottle_3	18	0
PFA-Control	Female	Bottle_3	18	0
PFA-Control	Female	Bottle_1	18	0
PFA-Control	Female	Bottle_2	18	0
PFA-Control	Female	Bottle_3	18	0
PFA-Control	Female	Bottle_1	18	0
PFA-Control	Female	Bottle_2	18	0
PFA-Control	Female	Bottle_3	18	0
PFA-Control	Female	Bottle_1	18	0
PFA-Control	Female	Bottle_2	18	0
PFA-Control	Female	Bottle_3	18	0
PFA-Control	Female	Bottle_1	18	0
PFA-Control	Female	Bottle_2	18	0
PFA-Control	Female	Bottle_3	18	0
PFA-Control	Female	Bottle_1	18	0
PFA-Control	Female	Bottle_2	18	0
PFA-Control	Female	Bottle_3	18	0
PFA-Control	Female	Bottle_1	18	0
PFA-Control	Female	Bottle_2	18	0
PFA-Control	Female	Bottle_3	18	0
PFA-Control	Female	Bottle_1	18	0
PFA-Control	Female	Bottle_2	18	0
PFA-Control	Female	Bottle_3	18	0
PFA-Control	Female	Bottle_1	18	0
PFA-Control	Female	Bottle_2	18	0
PFA-Control	Female	Bottle_3	18	0
PFA-Control	Female	Bottle_1	18	0
PFA-Control	Female	Bottle_2	18	0
PFA-Control	Female	Bottle_3	18	0
PFA-Control	Female	Bottle_1	18	0
PFA-Control	Female	Bottle_2	18	0
PFA-Control	Female	Bottle_3	18	0
PFA-Control	Male	Bottle_1	3	1
PFA-Control	Male	Bottle_2	3	1
PFA-Control	Male	Bottle_3	9	1
PFA-Control	Male	Bottle_1	9	1
PFA-Control	Male	Bottle_2	7	1
PFA-Control	Male	Bottle_3	9	1
PFA-Control	Male	Bottle_1	9	1
PFA-Control	Male	Bottle_2	7	1
PFA-Control	Male	Bottle_3	14	1
PFA-Control	Male	Bottle_1	18	0
PFA-Control	Male	Bottle_2	8	1
PFA-Control	Male	Bottle_3	18	0
PFA-Control	Male	Bottle_1	18	0
PFA-Control	Male	Bottle_2	8	1
PFA-Control	Male	Bottle_3	18	0
PFA-Control	Male	Bottle_1	18	0
PFA-Control	Male	Bottle_2	9	1
PFA-Control	Male	Bottle_3	18	0
PFA-Control	Male	Bottle_1	18	0
PFA-Control	Male	Bottle_1	18	0
PFA-Control	Male	Bottle_2	9	1
PFA-Control	Male	Bottle_2	18	0
PFA-Control	Male	Bottle_3	18	0
PFA-Control	Male	Bottle_3	18	0
PFA-Control	Male	Bottle_1	18	0
PFA-Control	Male	Bottle_1	18	0
PFA-Control	Male	Bottle_2	14	1
PFA-Control	Male	Bottle_2	18	0
PFA-Control	Male	Bottle_3	18	0
PFA-Control	Male	Bottle_3	18	0
PFA-Control	Male	Bottle_1	18	0
PFA-Control	Male	Bottle_2	18	0
PFA-Control	Male	Bottle_3	18	0
PFA-Control	Male	Bottle_1	18	0
PFA-Control	Male	Bottle_2	18	0
PFA-Control	Male	Bottle_3	18	0
PFA-Control	Male	Bottle_1	18	0
PFA-Control	Male	Bottle_2	18	0
PFA-Control	Male	Bottle_3	18	0
PFA-Control	Male	Bottle_1	18	0
PFA-Control	Male	Bottle_2	18	0
PFA-Control	Male	Bottle_3	18	0
PFA-Control	Male	Bottle_1	18	0
PFA-Control	Male	Bottle_2	18	0
PFA-Control	Male	Bottle_3	18	0
PFA-Control	Male	Bottle_1	18	0
PFA-Control	Male	Bottle_2	18	0
PFA-Control	Male	Bottle_3	18	0
PFA-Control	Male	Bottle_1	18	0
PFA-Control	Male	Bottle_2	18	0
PFA-Control	Male	Bottle_3	18	0
PFA-Control	Male	Bottle_1	18	0
PFA-Control	Male	Bottle_2	18	0
PFA-Control	Male	Bottle_3	18	0
PFA-Control	Male	Bottle_1	18	0
PFA-Control	Male	Bottle_2	18	0
PFA-Control	Male	Bottle_3	18	0
PFA-Control	Male	Bottle_1	18	0
PFA-Control	Male	Bottle_2	18	0
PFA-Control	Male	Bottle_3	18	0
PFA-Pe_wt	Female	Bottle_1	2	1
PFA-Pe_wt	Female	Bottle_2	3	1
PFA-Pe_wt	Female	Bottle_3	1	1
PFA-Pe_wt	Female	Bottle_1	3	1
PFA-Pe_wt	Female	Bottle_2	9	1
PFA-Pe_wt	Female	Bottle_3	2	1
PFA-Pe_wt	Female	Bottle_1	4	1
PFA-Pe_wt	Female	Bottle_2	9	1
PFA-Pe_wt	Female	Bottle_3	5	1
PFA-Pe_wt	Female	Bottle_1	5	1
PFA-Pe_wt	Female	Bottle_2	9	1
PFA-Pe_wt	Female	Bottle_3	9	1
PFA-Pe_wt	Female	Bottle_1	5	1
PFA-Pe_wt	Female	Bottle_2	9	1
PFA-Pe_wt	Female	Bottle_3	9	1
PFA-Pe_wt	Female	Bottle_1	8	1
PFA-Pe_wt	Female	Bottle_2	9	1
PFA-Pe_wt	Female	Bottle_3	10	1
PFA-Pe_wt	Female	Bottle_1	9	1
PFA-Pe_wt	Female	Bottle_1	9	1
PFA-Pe_wt	Female	Bottle_2	9	1
PFA-Pe_wt	Female	Bottle_2	17	1
PFA-Pe_wt	Female	Bottle_3	10	1
PFA-Pe_wt	Female	Bottle_3	17	1
PFA-Pe_wt	Female	Bottle_1	9	1
PFA-Pe_wt	Female	Bottle_1	9	1
PFA-Pe_wt	Female	Bottle_2	10	1
PFA-Pe_wt	Female	Bottle_2	17	1
PFA-Pe_wt	Female	Bottle_3	13	1
PFA-Pe_wt	Female	Bottle_3	18	1
PFA-Pe_wt	Female	Bottle_1	9	1
PFA-Pe_wt	Female	Bottle_2	11	1
PFA-Pe_wt	Female	Bottle_3	16	1
PFA-Pe_wt	Female	Bottle_1	9	1
PFA-Pe_wt	Female	Bottle_2	11	1
PFA-Pe_wt	Female	Bottle_3	16	1
PFA-Pe_wt	Female	Bottle_1	9	1
PFA-Pe_wt	Female	Bottle_2	15	1
PFA-Pe_wt	Female	Bottle_3	16	1
PFA-Pe_wt	Female	Bottle_1	9	1
PFA-Pe_wt	Female	Bottle_2	18	0
PFA-Pe_wt	Female	Bottle_3	18	0
PFA-Pe_wt	Female	Bottle_1	10	1
PFA-Pe_wt	Female	Bottle_2	18	0
PFA-Pe_wt	Female	Bottle_3	18	0
PFA-Pe_wt	Female	Bottle_1	15	1
PFA-Pe_wt	Female	Bottle_2	18	0
PFA-Pe_wt	Female	Bottle_3	18	0
PFA-Pe_wt	Female	Bottle_1	15	1
PFA-Pe_wt	Female	Bottle_2	18	0
PFA-Pe_wt	Female	Bottle_3	18	0
PFA-Pe_wt	Female	Bottle_1	17	1
PFA-Pe_wt	Female	Bottle_2	18	0
PFA-Pe_wt	Female	Bottle_3	18	0
PFA-Pe_wt	Female	Bottle_1	18	1
PFA-Pe_wt	Female	Bottle_2	18	0
PFA-Pe_wt	Female	Bottle_3	18	0
PFA-Pe_wt	Female	Bottle_1	18	0
PFA-Pe_wt	Female	Bottle_2	18	0
PFA-Pe_wt	Female	Bottle_3	18	0
PFA-Pe_wt	Male	Bottle_1	4	1
PFA-Pe_wt	Male	Bottle_2	3	1
PFA-Pe_wt	Male	Bottle_3	3	1
PFA-Pe_wt	Male	Bottle_1	4	1
PFA-Pe_wt	Male	Bottle_2	4	1
PFA-Pe_wt	Male	Bottle_3	4	1
PFA-Pe_wt	Male	Bottle_1	5	1
PFA-Pe_wt	Male	Bottle_2	7	1
PFA-Pe_wt	Male	Bottle_3	5	1
PFA-Pe_wt	Male	Bottle_1	5	1
PFA-Pe_wt	Male	Bottle_2	7	1
PFA-Pe_wt	Male	Bottle_3	5	1
PFA-Pe_wt	Male	Bottle_1	5	1
PFA-Pe_wt	Male	Bottle_2	7	1
PFA-Pe_wt	Male	Bottle_3	7	1
PFA-Pe_wt	Male	Bottle_1	7	1
PFA-Pe_wt	Male	Bottle_2	7	1
PFA-Pe_wt	Male	Bottle_3	7	1
PFA-Pe_wt	Male	Bottle_1	7	1
PFA-Pe_wt	Male	Bottle_1	9	1
PFA-Pe_wt	Male	Bottle_2	7	1
PFA-Pe_wt	Male	Bottle_2	9	1
PFA-Pe_wt	Male	Bottle_3	8	1
PFA-Pe_wt	Male	Bottle_3	9	1
PFA-Pe_wt	Male	Bottle_1	8	1
PFA-Pe_wt	Male	Bottle_1	9	1
PFA-Pe_wt	Male	Bottle_2	7	1
PFA-Pe_wt	Male	Bottle_2	9	1
PFA-Pe_wt	Male	Bottle_3	8	1
PFA-Pe_wt	Male	Bottle_3	9	1
PFA-Pe_wt	Male	Bottle_1	8	1
PFA-Pe_wt	Male	Bottle_2	7	1
PFA-Pe_wt	Male	Bottle_3	8	1
PFA-Pe_wt	Male	Bottle_1	8	1
PFA-Pe_wt	Male	Bottle_2	8	1
PFA-Pe_wt	Male	Bottle_3	8	1
PFA-Pe_wt	Male	Bottle_1	8	1
PFA-Pe_wt	Male	Bottle_2	8	1
PFA-Pe_wt	Male	Bottle_3	8	1
PFA-Pe_wt	Male	Bottle_1	9	1
PFA-Pe_wt	Male	Bottle_2	9	1
PFA-Pe_wt	Male	Bottle_3	11	1
PFA-Pe_wt	Male	Bottle_1	10	1
PFA-Pe_wt	Male	Bottle_2	9	1
PFA-Pe_wt	Male	Bottle_3	11	1
PFA-Pe_wt	Male	Bottle_1	10	1
PFA-Pe_wt	Male	Bottle_2	11	1
PFA-Pe_wt	Male	Bottle_3	11	1
PFA-Pe_wt	Male	Bottle_1	11	1
PFA-Pe_wt	Male	Bottle_2	12	1
PFA-Pe_wt	Male	Bottle_3	18	0
PFA-Pe_wt	Male	Bottle_1	13	1
PFA-Pe_wt	Male	Bottle_2	18	1
PFA-Pe_wt	Male	Bottle_3	18	0
PFA-Pe_wt	Male	Bottle_1	10	1
PFA-Pe_wt	Male	Bottle_2	18	0
PFA-Pe_wt	Male	Bottle_3	18	0
PFA-Pe_wt	Male	Bottle_1	14	1
PFA-Pe_wt	Male	Bottle_2	18	0
PFA-Pe_wt	Male	Bottle_3	18	0

## Sheet: Dataset4
VialNumber	HK_Treatment	timeINdays	Sex	Status
1	95C	2	Male	2
1	95C	2	Female	2
1	95C	3	Female	1
1	95C	4	Female	2
1	95C	5	Female	2
1	95C	7	Male	2
1	95C	7	Male	2
1	95C	7	Male	2
1	95C	7	Female	2
1	95C	10	Male	2
1	95C	10	Male	2
1	95C	10	Male	2
1	95C	10	Male	2
1	95C	10	Male	2
1	95C	10	Male	2
1	95C	10	Female	2
1	95C	11	Female	2
1	95C	12	Female	2
1	95C	12	Female	2
1	95C	14	Female	2
2	95C	7	Male	2
2	95C	7	Male	2
2	95C	7	Male	2
2	95C	10	Male	2
2	95C	10	Male	2
2	95C	10	Female	2
2	95C	10	Female	2
2	95C	10	Female	2
2	95C	10	Female	2
2	95C	11	Female	2
2	95C	12	Male	2
2	95C	12	Female	2
2	95C	13	Male	2
2	95C	13	Male	2
2	95C	13	Female	2
2	95C	13	Female	2
2	95C	14	Male	2
2	95C	14	Male	1
2	95C	14	Female	1
2	95C	14	Female	1
3	95C	1	Female	2
3	95C	2	Male	2
3	95C	5	Male	2
3	95C	7	Female	2
3	95C	10	Male	2
3	95C	10	Male	2
3	95C	10	Male	2
3	95C	10	Male	2
3	95C	10	Male	2
3	95C	10	Female	2
3	95C	10	Female	2
3	95C	10	Female	2
3	95C	10	Female	2
3	95C	10	Female	2
3	95C	12	Male	2
3	95C	12	Female	2
3	95C	13	Male	2
3	95C	13	Male	2
3	95C	13	Female	2
3	95C	13	Female	2
4	95C	3	Male	2
4	95C	3	Female	2
4	95C	7	Male	2
4	95C	7	Male	2
4	95C	7	Male	2
4	95C	10	Male	2
4	95C	10	Male	2
4	95C	10	Male	2
4	95C	10	Female	2
4	95C	10	Female	2
4	95C	10	Female	2
4	95C	10	Female	2
4	95C	10	Female	2
4	95C	10	Female	2
4	95C	11	Female	2
4	95C	14	Male	2
4	95C	14	Male	2
4	95C	14	Female	2
4	95C	14	Male	1
4	95C	14	Female	1
5	95C	5	Male	2
5	95C	5	Female	1
5	95C	7	Male	2
5	95C	7	Male	2
5	95C	10	Male	2
5	95C	10	Male	2
5	95C	10	Male	2
5	95C	10	Male	2
5	95C	10	Female	2
5	95C	10	Female	2
5	95C	10	Female	2
5	95C	11	Male	2
5	95C	11	Male	2
5	95C	11	Female	2
5	95C	12	Female	2
5	95C	13	Female	2
5	95C	13	Female	2
5	95C	14	Male	2
5	95C	14	Female	2
5	95C	14	Female	1
6	95C	1	Female	2
6	95C	5	Male	2
6	95C	5	Female	2
6	95C	7	Male	2
6	95C	7	Male	2
6	95C	7	Male	2
6	95C	10	Male	2
6	95C	10	Male	2
6	95C	10	Male	2
6	95C	10	Male	2
6	95C	10	Female	2
6	95C	10	Female	2
6	95C	10	Female	2
6	95C	11	Female	2
6	95C	12	Female	2
6	95C	13	Male	2
6	95C	14	Male	2
6	95C	14	Female	1
6	95C	14	Female	1
6	95C	14	Female	1
7	95C	7	Male	2
7	95C	10	Male	2
7	95C	10	Male	2
7	95C	10	Male	2
7	95C	10	Male	2
7	95C	10	Male	2
7	95C	10	Male	2
7	95C	10	Female	2
7	95C	10	Female	2
7	95C	10	Female	2
7	95C	10	Female	2
7	95C	10	Female	2
7	95C	10	Female	2
7	95C	12	Female	2
7	95C	13	Male	2
7	95C	13	Male	2
7	95C	13	Female	2
7	95C	14	Female	2
7	95C	14	Male	1
7	95C	14	Female	1
8	95C	1	Male	1
8	95C	7	Male	2
8	95C	10	Male	2
8	95C	10	Male	2
8	95C	10	Male	2
8	95C	10	Male	2
8	95C	10	Male	2
8	95C	10	Male	2
8	95C	10	Male	2
8	95C	10	Female	2
8	95C	10	Female	2
8	95C	10	Female	2
8	95C	11	Female	2
8	95C	12	Female	2
8	95C	12	Female	2
8	95C	13	Female	2
8	95C	14	Male	2
8	95C	14	Female	1
8	95C	14	Female	1
8	95C	14	Female	1
9	95C	1	Male	2
9	95C	1	Male	2
9	95C	1	Female	1
9	95C	3	Female	2
9	95C	7	Male	2
9	95C	7	Male	2
9	95C	10	Male	2
9	95C	10	Male	2
9	95C	10	Male	2
9	95C	10	Male	2
9	95C	10	Male	2
9	95C	10	Male	2
9	95C	10	Female	2
9	95C	10	Female	2
9	95C	11	Female	2
9	95C	12	Female	2
9	95C	13	Female	2
9	95C	14	Female	2
9	95C	14	Female	2
9	95C	14	Female	1
10	95C	7	Male	2
10	95C	7	Male	2
10	95C	7	Female	2
10	95C	10	Male	2
10	95C	10	Male	2
10	95C	10	Male	2
10	95C	10	Male	2
10	95C	10	Male	2
10	95C	10	Female	2
10	95C	11	Male	2
10	95C	11	Female	2
10	95C	12	Male	2
10	95C	12	Female	2
10	95C	14	Female	2
10	95C	14	Male	1
10	95C	14	Female	1
10	95C	14	Female	1
10	95C	14	Female	1
10	95C	14	Female	1
10	95C	14	Female	1
31	55C	3	Male	2
31	55C	7	Male	1
31	55C	10	Male	2
31	55C	12	Female	2
31	55C	12	Female	2
31	55C	13	Male	2
31	55C	13	Female	2
31	55C	14	Female	2
31	55C	14	Male	1
31	55C	14	Male	1
31	55C	14	Male	1
31	55C	14	Male	1
31	55C	14	Male	1
31	55C	14	Male	1
31	55C	14	Female	1
31	55C	14	Female	1
31	55C	14	Female	1
31	55C	14	Female	1
31	55C	14	Female	1
31	55C	14	Female	1
32	55C	3	Male	2
32	55C	3	Male	2
32	55C	7	Male	2
32	55C	7	Male	2
32	55C	7	Male	2
32	55C	10	Male	2
32	55C	10	Male	2
32	55C	12	Male	2
32	55C	12	Female	2
32	55C	14	Male	1
32	55C	14	Male	1
32	55C	14	Female	1
32	55C	14	Female	1
32	55C	14	Female	1
32	55C	14	Female	1
32	55C	14	Female	1
32	55C	14	Female	1
32	55C	14	Female	1
32	55C	14	Female	1
32	55C	14	Female	1
33	55C	4	Male	2
33	55C	7	Male	2
33	55C	10	Male	2
33	55C	10	Male	2
33	55C	10	Male	2
33	55C	10	Male	2
33	55C	14	Female	2
33	55C	14	Male	1
33	55C	14	Male	1
33	55C	14	Male	1
33	55C	14	Male	1
33	55C	14	Female	1
33	55C	14	Female	1
33	55C	14	Female	1
33	55C	14	Female	1
33	55C	14	Female	1
33	55C	14	Female	1
33	55C	14	Female	1
33	55C	14	Female	1
33	55C	14	Female	1
34	55C	2	Female	2
34	55C	2	Female	2
34	55C	3	Male	2
34	55C	3	Male	2
34	55C	3	Male	2
34	55C	3	Female	2
34	55C	5	Male	2
34	55C	7	Male	2
34	55C	10	Male	2
34	55C	10	Male	2
34	55C	10	Male	2
34	55C	10	Female	2
34	55C	10	Female	2
34	55C	14	Male	2
34	55C	14	Male	1
34	55C	14	Female	1
34	55C	14	Female	1
34	55C	14	Female	1
34	55C	14	Female	1
34	55C	14	Female	1
35	55C	5	Male	2
35	55C	5	Male	2
35	55C	5	Male	2
35	55C	7	Male	2
35	55C	7	Male	2
35	55C	7	Male	2
35	55C	7	Female	2
35	55C	10	Male	2
35	55C	10	Male	2
35	55C	10	Male	2
35	55C	10	Male	2
35	55C	10	Female	2
35	55C	10	Female	2
35	55C	12	Female	2
35	55C	13	Female	2
35	55C	13	Female	2
35	55C	14	Female	1
35	55C	14	Female	1
35	55C	14	Female	1
35	55C	14	Female	1
36	55C	7	Male	2
36	55C	7	Male	2
36	55C	7	Male	2
36	55C	7	Male	2
36	55C	10	Male	2
36	55C	10	Male	2
36	55C	10	Male	2
36	55C	10	Male	2
36	55C	10	Female	2
36	55C	13	Female	2
36	55C	13	Female	2
36	55C	13	Female	2
36	55C	14	Female	2
36	55C	14	Male	1
36	55C	14	Male	1
36	55C	14	Female	1
36	55C	14	Female	1
36	55C	14	Female	1
36	55C	14	Female	1
36	55C	14	Female	1
37	55C	1	Male	2
37	55C	3	Male	2
37	55C	5	Male	2
37	55C	7	Male	2
37	55C	7	Male	2
37	55C	7	Male	2
37	55C	10	Male	2
37	55C	10	Male	2
37	55C	10	Female	2
37	55C	10	Female	2
37	55C	12	Female	2
37	55C	13	Female	2
37	55C	14	Male	1
37	55C	14	Male	1
37	55C	14	Female	1
37	55C	14	Female	1
37	55C	14	Female	1
37	55C	14	Female	1
37	55C	14	Female	1
37	55C	14	Female	1
38	55C	1	Male	2
38	55C	1	Female	2
38	55C	2	Male	2
38	55C	2	Male	2
38	55C	5	Male	2
38	55C	7	Male	2
38	55C	7	Male	2
38	55C	7	Female	2
38	55C	10	Female	2
38	55C	12	Male	2
38	55C	13	Male	2
38	55C	13	Male	2
38	55C	13	Female	2
38	55C	14	Female	2
38	55C	14	Female	2
38	55C	14	Male	1
38	55C	14	Female	1
38	55C	14	Female	1
38	55C	14	Female	1
38	55C	14	Female	1
39	55C	2	Male	2
39	55C	2	Male	2
39	55C	3	Male	2
39	55C	3	Male	2
39	55C	5	Male	2
39	55C	10	Male	2
39	55C	10	Male	2
39	55C	10	Male	2
39	55C	10	Male	2
39	55C	12	Female	2
39	55C	13	Male	2
39	55C	13	Female	2
39	55C	13	Female	2
39	55C	13	Female	2
39	55C	14	Female	1
39	55C	14	Female	1
39	55C	14	Female	1
39	55C	14	Female	1
39	55C	14	Female	1
39	55C	14	Female	1
40	55C	3	Male	2
40	55C	3	Male	2
40	55C	3	Female	2
40	55C	5	Male	2
40	55C	7	Male	2
40	55C	7	Male	2
40	55C	7	Male	2
40	55C	7	Male	2
40	55C	7	Female	2
40	55C	10	Male	2
40	55C	10	Male	2
40	55C	10	Female	2
40	55C	10	Female	2
40	55C	14	Female	2
40	55C	14	Male	1
40	55C	14	Female	1
40	55C	14	Female	1
40	55C	14	Female	1
40	55C	14	Female	1
40	55C	14	Female	1
41	PBS	2	Male	2
41	PBS	10	Male	2
41	PBS	14	Male	1
41	PBS	14	Male	1
41	PBS	14	Male	1
41	PBS	14	Male	1
41	PBS	14	Male	1
41	PBS	14	Male	1
41	PBS	14	Male	1
41	PBS	14	Male	1
41	PBS	14	Female	1
41	PBS	14	Female	1
41	PBS	14	Female	1
41	PBS	14	Female	1
41	PBS	14	Female	1
41	PBS	14	Female	1
41	PBS	14	Female	1
41	PBS	14	Female	1
41	PBS	14	Female	1
41	PBS	14	Female	1
42	PBS	1	Female	2
42	PBS	12	Female	2
42	PBS	13	Female	2
42	PBS	14	Male	1
42	PBS	14	Male	1
42	PBS	14	Male	1
42	PBS	14	Male	1
42	PBS	14	Male	1
42	PBS	14	Male	1
42	PBS	14	Male	1
42	PBS	14	Male	1
42	PBS	14	Male	1
42	PBS	14	Male	1
42	PBS	14	Female	1
42	PBS	14	Female	1
42	PBS	14	Female	1
42	PBS	14	Female	1
42	PBS	14	Female	1
42	PBS	14	Female	1
42	PBS	14	Female	1
43	PBS	2	Male	1
43	PBS	14	Female	2
43	PBS	14	Male	1
43	PBS	14	Male	1
43	PBS	14	Male	1
43	PBS	14	Male	1
43	PBS	14	Male	1
43	PBS	14	Male	1
43	PBS	14	Male	1
43	PBS	14	Male	1
43	PBS	14	Male	1
43	PBS	14	Female	1
43	PBS	14	Female	1
43	PBS	14	Female	1
43	PBS	14	Female	1
43	PBS	14	Female	1
43	PBS	14	Female	1
43	PBS	14	Female	1
43	PBS	14	Female	1
43	PBS	14	Female	1
44	PBS	2	Male	1
44	PBS	3	Male	2
44	PBS	5	Female	2
44	PBS	10	Female	2
44	PBS	10	Female	1
44	PBS	11	Female	2
44	PBS	14	Female	2
44	PBS	14	Male	1
44	PBS	14	Male	1
44	PBS	14	Male	1
44	PBS	14	Male	1
44	PBS	14	Male	1
44	PBS	14	Male	1
44	PBS	14	Male	1
44	PBS	14	Male	1
44	PBS	14	Female	1
44	PBS	14	Female	1
44	PBS	14	Female	1
44	PBS	14	Female	1
44	PBS	14	Female	1
45	PBS	1	Male	2
45	PBS	2	Male	2
45	PBS	7	Female	2
45	PBS	10	Female	2
45	PBS	14	Male	1
45	PBS	14	Male	1
45	PBS	14	Male	1
45	PBS	14	Male	1
45	PBS	14	Male	1
45	PBS	14	Male	1
45	PBS	14	Male	1
45	PBS	14	Male	1
45	PBS	14	Female	1
45	PBS	14	Female	1
45	PBS	14	Female	1
45	PBS	14	Female	1
45	PBS	14	Female	1
45	PBS	14	Female	1
45	PBS	14	Female	1
45	PBS	14	Female	1
46	PBS	10	Female	2
46	PBS	13	Female	2
46	PBS	14	Male	1
46	PBS	14	Male	1
46	PBS	14	Male	1
46	PBS	14	Male	1
46	PBS	14	Male	1
46	PBS	14	Male	1
46	PBS	14	Male	1
46	PBS	14	Male	1
46	PBS	14	Male	1
46	PBS	14	Male	1
46	PBS	14	Female	1
46	PBS	14	Female	1
46	PBS	14	Female	1
46	PBS	14	Female	1
46	PBS	14	Female	1
46	PBS	14	Female	1
46	PBS	14	Female	1
46	PBS	14	Female	1
47	PBS	11	Male	2
47	PBS	14	Male	1
47	PBS	14	Male	1
47	PBS	14	Male	1
47	PBS	14	Male	1
47	PBS	14	Male	1
47	PBS	14	Male	1
47	PBS	14	Male	1
47	PBS	14	Male	1
47	PBS	14	Male	1
47	PBS	14	Female	1
47	PBS	14	Female	1
47	PBS	14	Female	1
47	PBS	14	Female	1
47	PBS	14	Female	1
47	PBS	14	Female	1
47	PBS	14	Female	1
47	PBS	14	Female	1
47	PBS	14	Female	1
47	PBS	14	Female	1
48	PBS	3	Male	2
48	PBS	3	Female	2
48	PBS	10	Male	2
48	PBS	10	Male	2
48	PBS	10	Male	2
48	PBS	10	Female	2
48	PBS	13	Female	2
48	PBS	14	Male	2
48	PBS	14	Female	2
48	PBS	14	Male	1
48	PBS	14	Male	1
48	PBS	14	Male	1
48	PBS	14	Male	1
48	PBS	14	Male	1
48	PBS	14	Female	1
48	PBS	14	Female	1
48	PBS	14	Female	1
48	PBS	14	Female	1
48	PBS	14	Female	1
48	PBS	14	Female	1
49	PBS	10	Female	2
49	PBS	14	Male	1
49	PBS	14	Male	1
49	PBS	14	Male	1
49	PBS	14	Male	1
49	PBS	14	Male	1
49	PBS	14	Male	1
49	PBS	14	Male	1
49	PBS	14	Male	1
49	PBS	14	Male	1
49	PBS	14	Male	1
49	PBS	14	Female	1
49	PBS	14	Female	1
49	PBS	14	Female	1
49	PBS	14	Female	1
49	PBS	14	Female	1
49	PBS	14	Female	1
49	PBS	14	Female	1
49	PBS	14	Female	1
49	PBS	14	Female	1
50	PBS	3	Male	2
50	PBS	3	Male	2
50	PBS	11	Female	2
50	PBS	14	Male	1
50	PBS	14	Male	1
50	PBS	14	Male	1
50	PBS	14	Male	1
50	PBS	14	Male	1
50	PBS	14	Male	1
50	PBS	14	Male	1
50	PBS	14	Male	1
50	PBS	14	Female	1
50	PBS	14	Female	1
50	PBS	14	Female	1
50	PBS	14	Female	1
50	PBS	14	Female	1
50	PBS	14	Female	1
50	PBS	14	Female	1
50	PBS	14	Female	1
50	PBS	14	Female	1

## Sheet: Dataset5
VialNumber	Treatment	timeINdays	Sex	Status
1	HK Ecc_71	13	M	2
2	HK E.coli	5	M	2
4	PBS	11	M	2
6	HK P.putida	7	M	2
7	PBS	13	M	2
8	HK E.coli	13	M	2
9	HK Ecc_15	5	M	2
11	HK P.putida	7	M	2
16	PBS	4	M	2
17	HK P.putida	3	M	2
18	HK P.ent	1	M	2
18	HK P.ent	3	M	2
18	HK P.ent	3	M	2
18	HK P.ent	7	M	2
18	HK P.ent	8	M	2
18	HK P.ent	5	M	2
18	HK P.ent	11	M	2
18	HK P.ent	10	M	2
18	HK P.ent	10	M	2
18	HK P.ent	10	M	2
18	HK P.ent	10	M	2
19	HK Ecc_15	13	M	2
21	PBS	10	M	2
23	HK Ecc_71	9	M	2
23	HK Ecc_71	13	M	2
24	HK E.coli	14	M	2
25	PBS	1	M	2
25	PBS	5	M	2
26	HK Ecc_71	13	M	2
26	HK Ecc_71	1	M	2
26	HK Ecc_71	11	M	2
28	HK P.ent	10	M	2
28	HK P.ent	11	M	2
28	HK P.ent	11	M	2
28	HK P.ent	11	M	2
28	HK P.ent	7	M	2
28	HK P.ent	7	M	2
28	HK P.ent	7	M	2
29	HK E.coli	4	M	2
30	HK E.coli	5	M	2
32	HK Ecc_15	10	M	2
33	HK P.ent	10	M	2
33	HK P.ent	13	M	2
33	HK P.ent	13	M	2
33	HK P.ent	13	M	2
33	HK P.ent	8	M	2
33	HK P.ent	4	M	2
33	HK P.ent	11	M	2
33	HK P.ent	11	M	2
33	HK P.ent	11	M	2
33	HK P.ent	9	M	2
33	HK P.ent	9	M	2
36	HK Ecc_71	7	M	2
37	HK P.ent	6	M	2
37	HK P.ent	6	M	2
37	HK P.ent	6	M	2
37	HK P.ent	8	M	2
37	HK P.ent	9	M	2
37	HK P.ent	9	M	2
37	HK P.ent	3	M	2
37	HK P.ent	7	M	2
37	HK P.ent	7	M	2
37	HK P.ent	4	M	2
37	HK P.ent	10	M	2
38	HK P.ent	2	M	2
38	HK P.ent	2	M	2
38	HK P.ent	11	M	2
38	HK P.ent	13	M	2
38	HK P.ent	13	M	2
38	HK P.ent	3	M	2
38	HK P.ent	9	M	2
38	HK P.ent	7	M	2
38	HK P.ent	7	M	2
38	HK P.ent	8	M	2
38	HK P.ent	8	M	2
38	HK P.ent	8	M	2
39	HK P.putida	13	M	2
39	HK P.putida	8	M	2
40	HK P.putida	13	M	2
42	PBS	13	M	2
43	HK P.ent	13	M	2
43	HK P.ent	14	M	2
43	HK P.ent	14	M	2
43	HK P.ent	9	M	2
43	HK P.ent	8	M	2
43	HK P.ent	10	M	2
43	HK P.ent	7	M	2
43	HK P.ent	6	M	2
43	HK P.ent	6	M	2
43	HK P.ent	6	M	2
43	HK P.ent	3	M	2
43	HK P.ent	3	M	2
43	HK P.ent	3	M	2
43	HK P.ent	2	M	2
44	HK P.ent	10	M	2
44	HK P.ent	10	M	2
44	HK P.ent	2	M	2
44	HK P.ent	7	M	2
44	HK P.ent	3	M	2
44	HK P.ent	14	M	2
44	HK P.ent	11	M	2
44	HK P.ent	13	M	2
44	HK P.ent	13	M	2
46	HK P.ent	6	M	2
46	HK P.ent	1	M	2
46	HK P.ent	13	M	2
46	HK P.ent	10	M	2
46	HK P.ent	10	M	2
46	HK P.ent	10	M	2
46	HK P.ent	10	M	2
46	HK P.ent	7	M	2
46	HK P.ent	7	M	2
46	HK P.ent	14	M	2
48	HK E.coli	3	M	2
8	HK E.coli	6	F	2
9	HK Ecc_15	14	F	2
9	HK Ecc_15	9	F	2
10	HK Ecc_71	14	F	2
12	HK Ecc_15	9	F	2
13	HK Ecc_15	3	F	2
14	PBS	14	F	2
15	HK Ecc_15	13	F	2
16	PBS	11	F	2
18	HK P.ent	1	F	2
18	HK P.ent	3	F	2
18	HK P.ent	13	F	2
18	HK P.ent	14	F	2
18	HK P.ent	14	F	2
18	HK P.ent	14	F	2
18	HK P.ent	11	F	2
19	HK Ecc_15	3	F	2
20	HK Ecc_71	13	F	2
21	PBS	11	F	2
24	HK E.coli	10	F	2
26	HK Ecc_71	1	F	2
28	HK P.ent	13	F	2
28	HK P.ent	13	F	2
28	HK P.ent	11	F	2
28	HK P.ent	11	F	2
28	HK P.ent	11	F	2
28	HK P.ent	5	F	2
28	HK P.ent	5	F	2
31	HK E.coli	14	F	2
31	HK E.coli	8	F	2
32	HK Ecc_15	13	F	2
33	HK P.ent	14	F	2
33	HK P.ent	13	F	2
33	HK P.ent	13	F	2
33	HK P.ent	11	F	2
34	PBS	6	F	2
36	HK Ecc_71	14	F	2
36	HK Ecc_71	3	F	2
37	HK P.ent	6	F	2
37	HK P.ent	9	F	2
37	HK P.ent	14	F	2
37	HK P.ent	14	F	2
37	HK P.ent	14	F	2
37	HK P.ent	13	F	2
37	HK P.ent	13	F	2
37	HK P.ent	13	F	2
38	HK P.ent	2	F	2
38	HK P.ent	10	F	2
38	HK P.ent	10	F	2
38	HK P.ent	13	F	2
38	HK P.ent	14	F	2
38	HK P.ent	7	F	2
39	HK P.putida	4	F	2
40	HK P.putida	10	F	2
40	HK P.putida	11	F	2
41	HK Ecc_71	10	F	2
41	HK Ecc_71	6	F	2
41	HK Ecc_71	3	F	2
42	PBS	14	F	2
42	PBS	14	F	2
43	HK P.ent	13	F	2
43	HK P.ent	13	F	2
43	HK P.ent	13	F	2
43	HK P.ent	14	F	2
43	HK P.ent	8	F	2
44	HK P.ent	8	F	2
44	HK P.ent	8	F	2
44	HK P.ent	8	F	2
44	HK P.ent	9	F	2
44	HK P.ent	13	F	2
44	HK P.ent	13	F	2
45	HK E.coli	5	F	2
45	HK E.coli	14	F	2
46	HK P.ent	13	F	2
46	HK P.ent	10	F	2
46	HK P.ent	5	F	2
46	HK P.ent	5	F	2
46	HK P.ent	14	F	2
46	HK P.ent	11	F	2
46	HK P.ent	11	F	2
47	HK Ecc_15	11	F	2
47	HK Ecc_15	11	F	2
48	HK E.coli	11	F	2
48	HK E.coli	8	F	2
48	HK E.coli	10	F	2
22	HK Ecc_71	6	M	1
28	HK P.ent	5	M	1
32	HK Ecc_15	10	M	1
33	HK P.ent	5	M	1
40	HK P.putida	4	M	1
41	HK Ecc_71	6	M	1
47	HK Ecc_15	11	M	1
2	HK E.coli	6	F	1
4	PBS	5	F	1
8	HK E.coli	8	F	1
29	HK E.coli	10	F	1
40	HK P.putida	13	F	1
44	HK P.ent	5	F	1
46	HK P.ent	8	F	1
1	HK Ecc_71	14	M	1
1	HK Ecc_71	14	M	1
1	HK Ecc_71	14	M	1
1	HK Ecc_71	14	M	1
1	HK Ecc_71	14	M	1
1	HK Ecc_71	14	M	1
1	HK Ecc_71	14	M	1
1	HK Ecc_71	14	M	1
1	HK Ecc_71	14	M	1
1	HK Ecc_71	14	M	1
1	HK Ecc_71	14	M	1
1	HK Ecc_71	14	M	1
10	HK Ecc_71	14	M	1
10	HK Ecc_71	14	M	1
10	HK Ecc_71	14	M	1
10	HK Ecc_71	14	M	1
10	HK Ecc_71	14	M	1
10	HK Ecc_71	14	M	1
10	HK Ecc_71	14	M	1
10	HK Ecc_71	14	M	1
10	HK Ecc_71	14	M	1
10	HK Ecc_71	14	M	1
10	HK Ecc_71	14	M	1
10	HK Ecc_71	14	M	1
10	HK Ecc_71	14	M	1
10	HK Ecc_71	14	M	1
11	HK P.putida	14	M	1
11	HK P.putida	14	M	1
11	HK P.putida	14	M	1
11	HK P.putida	14	M	1
11	HK P.putida	14	M	1
11	HK P.putida	14	M	1
11	HK P.putida	14	M	1
11	HK P.putida	14	M	1
11	HK P.putida	14	M	1
11	HK P.putida	14	M	1
11	HK P.putida	14	M	1
11	HK P.putida	14	M	1
11	HK P.putida	14	M	1
11	HK P.putida	14	M	1
12	HK Ecc_15	14	M	1
12	HK Ecc_15	14	M	1
12	HK Ecc_15	14	M	1
12	HK Ecc_15	14	M	1
12	HK Ecc_15	14	M	1
12	HK Ecc_15	14	M	1
12	HK Ecc_15	14	M	1
12	HK Ecc_15	14	M	1
12	HK Ecc_15	14	M	1
12	HK Ecc_15	14	M	1
12	HK Ecc_15	14	M	1
12	HK Ecc_15	14	M	1
12	HK Ecc_15	14	M	1
12	HK Ecc_15	14	M	1
12	HK Ecc_15	14	M	1
13	HK Ecc_15	14	M	1
13	HK Ecc_15	14	M	1
13	HK Ecc_15	14	M	1
13	HK Ecc_15	14	M	1
13	HK Ecc_15	14	M	1
13	HK Ecc_15	14	M	1
13	HK Ecc_15	14	M	1
13	HK Ecc_15	14	M	1
13	HK Ecc_15	14	M	1
13	HK Ecc_15	14	M	1
13	HK Ecc_15	14	M	1
13	HK Ecc_15	14	M	1
13	HK Ecc_15	14	M	1
13	HK Ecc_15	14	M	1
13	HK Ecc_15	14	M	1
14	PBS	14	M	1
14	PBS	14	M	1
14	PBS	14	M	1
14	PBS	14	M	1
14	PBS	14	M	1
14	PBS	14	M	1
14	PBS	14	M	1
14	PBS	14	M	1
14	PBS	14	M	1
14	PBS	14	M	1
14	PBS	14	M	1
14	PBS	14	M	1
14	PBS	14	M	1
14	PBS	14	M	1
14	PBS	14	M	1
15	HK Ecc_15	14	M	1
15	HK Ecc_15	14	M	1
15	HK Ecc_15	14	M	1
15	HK Ecc_15	14	M	1
15	HK Ecc_15	14	M	1
15	HK Ecc_15	14	M	1
15	HK Ecc_15	14	M	1
15	HK Ecc_15	14	M	1
15	HK Ecc_15	14	M	1
15	HK Ecc_15	14	M	1
15	HK Ecc_15	14	M	1
15	HK Ecc_15	14	M	1
16	PBS	14	M	1
16	PBS	14	M	1
16	PBS	14	M	1
16	PBS	14	M	1
16	PBS	14	M	1
16	PBS	14	M	1
16	PBS	14	M	1
16	PBS	14	M	1
16	PBS	14	M	1
16	PBS	14	M	1
16	PBS	14	M	1
16	PBS	14	M	1
16	PBS	14	M	1
16	PBS	14	M	1
17	HK P.putida	14	M	1
17	HK P.putida	14	M	1
17	HK P.putida	14	M	1
17	HK P.putida	14	M	1
17	HK P.putida	14	M	1
17	HK P.putida	14	M	1
17	HK P.putida	14	M	1
17	HK P.putida	14	M	1
17	HK P.putida	14	M	1
17	HK P.putida	14	M	1
17	HK P.putida	14	M	1
17	HK P.putida	14	M	1
17	HK P.putida	14	M	1
17	HK P.putida	14	M	1
18	HK P.ent	14	M	1
18	HK P.ent	14	M	1
18	HK P.ent	14	M	1
18	HK P.ent	14	M	1
19	HK Ecc_15	14	M	1
19	HK Ecc_15	14	M	1
19	HK Ecc_15	14	M	1
19	HK Ecc_15	14	M	1
19	HK Ecc_15	14	M	1
19	HK Ecc_15	14	M	1
19	HK Ecc_15	14	M	1
19	HK Ecc_15	14	M	1
19	HK Ecc_15	14	M	1
19	HK Ecc_15	14	M	1
19	HK Ecc_15	14	M	1
19	HK Ecc_15	14	M	1
19	HK Ecc_15	14	M	1
19	HK Ecc_15	14	M	1
2	HK E.coli	14	M	1
2	HK E.coli	14	M	1
2	HK E.coli	14	M	1
2	HK E.coli	14	M	1
2	HK E.coli	14	M	1
2	HK E.coli	14	M	1
2	HK E.coli	14	M	1
2	HK E.coli	14	M	1
2	HK E.coli	14	M	1
2	HK E.coli	14	M	1
2	HK E.coli	14	M	1
2	HK E.coli	14	M	1
20	HK Ecc_71	14	M	1
20	HK Ecc_71	14	M	1
20	HK Ecc_71	14	M	1
20	HK Ecc_71	14	M	1
20	HK Ecc_71	14	M	1
20	HK Ecc_71	14	M	1
20	HK Ecc_71	14	M	1
20	HK Ecc_71	14	M	1
20	HK Ecc_71	14	M	1
20	HK Ecc_71	14	M	1
20	HK Ecc_71	14	M	1
20	HK Ecc_71	14	M	1
20	HK Ecc_71	14	M	1
20	HK Ecc_71	14	M	1
20	HK Ecc_71	14	M	1
21	PBS	14	M	1
21	PBS	14	M	1
21	PBS	14	M	1
21	PBS	14	M	1
21	PBS	14	M	1
21	PBS	14	M	1
21	PBS	14	M	1
21	PBS	14	M	1
21	PBS	14	M	1
21	PBS	14	M	1
21	PBS	14	M	1
21	PBS	14	M	1
21	PBS	14	M	1
21	PBS	14	M	1
22	HK Ecc_71	14	M	1
22	HK Ecc_71	14	M	1
22	HK Ecc_71	14	M	1
22	HK Ecc_71	14	M	1
22	HK Ecc_71	14	M	1
22	HK Ecc_71	14	M	1
22	HK Ecc_71	14	M	1
22	HK Ecc_71	14	M	1
22	HK Ecc_71	14	M	1
22	HK Ecc_71	14	M	1
22	HK Ecc_71	14	M	1
22	HK Ecc_71	14	M	1
22	HK Ecc_71	14	M	1
22	HK Ecc_71	14	M	1
23	HK Ecc_71	14	M	1
23	HK Ecc_71	14	M	1
23	HK Ecc_71	14	M	1
23	HK Ecc_71	14	M	1
23	HK Ecc_71	14	M	1
23	HK Ecc_71	14	M	1
23	HK Ecc_71	14	M	1
23	HK Ecc_71	14	M	1
23	HK Ecc_71	14	M	1
23	HK Ecc_71	14	M	1
23	HK Ecc_71	14	M	1
23	HK Ecc_71	14	M	1
24	HK E.coli	14	M	1
24	HK E.coli	14	M	1
24	HK E.coli	14	M	1
24	HK E.coli	14	M	1
24	HK E.coli	14	M	1
24	HK E.coli	14	M	1
24	HK E.coli	14	M	1
24	HK E.coli	14	M	1
24	HK E.coli	14	M	1
24	HK E.coli	14	M	1
24	HK E.coli	14	M	1
24	HK E.coli	14	M	1
24	HK E.coli	14	M	1
24	HK E.coli	14	M	1
25	PBS	14	M	1
25	PBS	14	M	1
25	PBS	14	M	1
25	PBS	14	M	1
25	PBS	14	M	1
25	PBS	14	M	1
25	PBS	14	M	1
25	PBS	14	M	1
25	PBS	14	M	1
25	PBS	14	M	1
25	PBS	14	M	1
25	PBS	14	M	1
25	PBS	14	M	1
26	HK Ecc_71	14	M	1
26	HK Ecc_71	14	M	1
26	HK Ecc_71	14	M	1
26	HK Ecc_71	14	M	1
26	HK Ecc_71	14	M	1
26	HK Ecc_71	14	M	1
26	HK Ecc_71	14	M	1
26	HK Ecc_71	14	M	1
26	HK Ecc_71	14	M	1
26	HK Ecc_71	14	M	1
26	HK Ecc_71	14	M	1
26	HK Ecc_71	14	M	1
27	HK P.putida	14	M	1
27	HK P.putida	14	M	1
27	HK P.putida	14	M	1
27	HK P.putida	14	M	1
27	HK P.putida	14	M	1
27	HK P.putida	14	M	1
27	HK P.putida	14	M	1
27	HK P.putida	14	M	1
27	HK P.putida	14	M	1
27	HK P.putida	14	M	1
27	HK P.putida	14	M	1
27	HK P.putida	14	M	1
27	HK P.putida	14	M	1
27	HK P.putida	14	M	1
27	HK P.putida	14	M	1
28	HK P.ent	14	M	1
28	HK P.ent	14	M	1
28	HK P.ent	14	M	1
28	HK P.ent	14	M	1
28	HK P.ent	14	M	1
28	HK P.ent	14	M	1
28	HK P.ent	14	M	1
29	HK E.coli	14	M	1
29	HK E.coli	14	M	1
29	HK E.coli	14	M	1
29	HK E.coli	14	M	1
29	HK E.coli	14	M	1
29	HK E.coli	14	M	1
29	HK E.coli	14	M	1
29	HK E.coli	14	M	1
29	HK E.coli	14	M	1
29	HK E.coli	14	M	1
29	HK E.coli	14	M	1
29	HK E.coli	14	M	1
29	HK E.coli	14	M	1
29	HK E.coli	14	M	1
3	HK P.putida	14	M	1
3	HK P.putida	14	M	1
3	HK P.putida	14	M	1
3	HK P.putida	14	M	1
3	HK P.putida	14	M	1
3	HK P.putida	14	M	1
3	HK P.putida	14	M	1
3	HK P.putida	14	M	1
3	HK P.putida	14	M	1
3	HK P.putida	14	M	1
3	HK P.putida	14	M	1
3	HK P.putida	14	M	1
3	HK P.putida	14	M	1
3	HK P.putida	14	M	1
3	HK P.putida	14	M	1
30	HK E.coli	14	M	1
30	HK E.coli	14	M	1
30	HK E.coli	14	M	1
30	HK E.coli	14	M	1
30	HK E.coli	14	M	1
30	HK E.coli	14	M	1
30	HK E.coli	14	M	1
30	HK E.coli	14	M	1
30	HK E.coli	14	M	1
30	HK E.coli	14	M	1
30	HK E.coli	14	M	1
30	HK E.coli	14	M	1
30	HK E.coli	14	M	1
30	HK E.coli	14	M	1
31	HK E.coli	14	M	1
31	HK E.coli	14	M	1
31	HK E.coli	14	M	1
31	HK E.coli	14	M	1
31	HK E.coli	14	M	1
31	HK E.coli	14	M	1
31	HK E.coli	14	M	1
31	HK E.coli	14	M	1
31	HK E.coli	14	M	1
31	HK E.coli	14	M	1
31	HK E.coli	14	M	1
31	HK E.coli	14	M	1
31	HK E.coli	14	M	1
31	HK E.coli	14	M	1
31	HK E.coli	14	M	1
32	HK Ecc_15	14	M	1
32	HK Ecc_15	14	M	1
32	HK Ecc_15	14	M	1
32	HK Ecc_15	14	M	1
32	HK Ecc_15	14	M	1
32	HK Ecc_15	14	M	1
32	HK Ecc_15	14	M	1
32	HK Ecc_15	14	M	1
32	HK Ecc_15	14	M	1
32	HK Ecc_15	14	M	1
32	HK Ecc_15	14	M	1
32	HK Ecc_15	14	M	1
32	HK Ecc_15	14	M	1
33	HK P.ent	14	M	1
33	HK P.ent	14	M	1
33	HK P.ent	14	M	1
34	PBS	14	M	1
34	PBS	14	M	1
34	PBS	14	M	1
34	PBS	14	M	1
34	PBS	14	M	1
34	PBS	14	M	1
34	PBS	14	M	1
34	PBS	14	M	1
34	PBS	14	M	1
34	PBS	14	M	1
34	PBS	14	M	1
34	PBS	14	M	1
34	PBS	14	M	1
34	PBS	14	M	1
34	PBS	14	M	1
35	HK Ecc_15	14	M	1
35	HK Ecc_15	14	M	1
35	HK Ecc_15	14	M	1
35	HK Ecc_15	14	M	1
35	HK Ecc_15	14	M	1
35	HK Ecc_15	14	M	1
35	HK Ecc_15	14	M	1
35	HK Ecc_15	14	M	1
35	HK Ecc_15	14	M	1
35	HK Ecc_15	14	M	1
35	HK Ecc_15	14	M	1
35	HK Ecc_15	14	M	1
35	HK Ecc_15	14	M	1
35	HK Ecc_15	14	M	1
35	HK Ecc_15	14	M	1
36	HK Ecc_71	14	M	1
36	HK Ecc_71	14	M	1
36	HK Ecc_71	14	M	1
36	HK Ecc_71	14	M	1
36	HK Ecc_71	14	M	1
36	HK Ecc_71	14	M	1
36	HK Ecc_71	14	M	1
36	HK Ecc_71	14	M	1
36	HK Ecc_71	14	M	1
36	HK Ecc_71	14	M	1
36	HK Ecc_71	14	M	1
36	HK Ecc_71	14	M	1
36	HK Ecc_71	14	M	1
36	HK Ecc_71	14	M	1
37	HK P.ent	14	M	1
37	HK P.ent	14	M	1
37	HK P.ent	14	M	1
37	HK P.ent	14	M	1
38	HK P.ent	14	M	1
38	HK P.ent	14	M	1
38	HK P.ent	14	M	1
39	HK P.putida	14	M	1
39	HK P.putida	14	M	1
39	HK P.putida	14	M	1
39	HK P.putida	14	M	1
39	HK P.putida	14	M	1
39	HK P.putida	14	M	1
39	HK P.putida	14	M	1
39	HK P.putida	14	M	1
39	HK P.putida	14	M	1
39	HK P.putida	14	M	1
39	HK P.putida	14	M	1
39	HK P.putida	14	M	1
39	HK P.putida	14	M	1
4	PBS	14	M	1
4	PBS	14	M	1
4	PBS	14	M	1
4	PBS	14	M	1
4	PBS	14	M	1
4	PBS	14	M	1
4	PBS	14	M	1
4	PBS	14	M	1
4	PBS	14	M	1
4	PBS	14	M	1
4	PBS	14	M	1
4	PBS	14	M	1
4	PBS	14	M	1
4	PBS	14	M	1
40	HK P.putida	14	M	1
40	HK P.putida	14	M	1
40	HK P.putida	14	M	1
40	HK P.putida	14	M	1
40	HK P.putida	14	M	1
40	HK P.putida	14	M	1
40	HK P.putida	14	M	1
40	HK P.putida	14	M	1
40	HK P.putida	14	M	1
40	HK P.putida	14	M	1
40	HK P.putida	14	M	1
40	HK P.putida	14	M	1
40	HK P.putida	14	M	1
41	HK Ecc_71	14	M	1
41	HK Ecc_71	14	M	1
41	HK Ecc_71	14	M	1
41	HK Ecc_71	14	M	1
41	HK Ecc_71	14	M	1
41	HK Ecc_71	14	M	1
41	HK Ecc_71	14	M	1
41	HK Ecc_71	14	M	1
41	HK Ecc_71	14	M	1
41	HK Ecc_71	14	M	1
41	HK Ecc_71	14	M	1
41	HK Ecc_71	14	M	1
41	HK Ecc_71	14	M	1
41	HK Ecc_71	14	M	1
42	PBS	14	M	1
42	PBS	14	M	1
42	PBS	14	M	1
42	PBS	14	M	1
42	PBS	14	M	1
42	PBS	14	M	1
42	PBS	14	M	1
42	PBS	14	M	1
42	PBS	14	M	1
42	PBS	14	M	1
42	PBS	14	M	1
42	PBS	14	M	1
42	PBS	14	M	1
42	PBS	14	M	1
43	HK P.ent	14	M	1
44	HK P.ent	14	M	1
44	HK P.ent	14	M	1
44	HK P.ent	14	M	1
44	HK P.ent	14	M	1
44	HK P.ent	14	M	1
44	HK P.ent	14	M	1
45	HK E.coli	14	M	1
45	HK E.coli	14	M	1
45	HK E.coli	14	M	1
45	HK E.coli	14	M	1
45	HK E.coli	14	M	1
45	HK E.coli	14	M	1
45	HK E.coli	14	M	1
45	HK E.coli	14	M	1
45	HK E.coli	14	M	1
45	HK E.coli	14	M	1
45	HK E.coli	14	M	1
45	HK E.coli	14	M	1
45	HK E.coli	14	M	1
45	HK E.coli	14	M	1
45	HK E.coli	14	M	1
46	HK P.ent	14	M	1
46	HK P.ent	14	M	1
46	HK P.ent	14	M	1
46	HK P.ent	14	M	1
46	HK P.ent	14	M	1
47	HK Ecc_15	14	M	1
47	HK Ecc_15	14	M	1
47	HK Ecc_15	14	M	1
47	HK Ecc_15	14	M	1
47	HK Ecc_15	14	M	1
47	HK Ecc_15	14	M	1
47	HK Ecc_15	14	M	1
47	HK Ecc_15	14	M	1
47	HK Ecc_15	14	M	1
47	HK Ecc_15	14	M	1
47	HK Ecc_15	14	M	1
47	HK Ecc_15	14	M	1
47	HK Ecc_15	14	M	1
47	HK Ecc_15	14	M	1
48	HK E.coli	14	M	1
48	HK E.coli	14	M	1
48	HK E.coli	14	M	1
48	HK E.coli	14	M	1
48	HK E.coli	14	M	1
48	HK E.coli	14	M	1
48	HK E.coli	14	M	1
48	HK E.coli	14	M	1
48	HK E.coli	14	M	1
48	HK E.coli	14	M	1
48	HK E.coli	14	M	1
48	HK E.coli	14	M	1
48	HK E.coli	14	M	1
48	HK E.coli	14	M	1
5	HK P.putida	14	M	1
5	HK P.putida	14	M	1
5	HK P.putida	14	M	1
5	HK P.putida	14	M	1
5	HK P.putida	14	M	1
5	HK P.putida	14	M	1
5	HK P.putida	14	M	1
5	HK P.putida	14	M	1
5	HK P.putida	14	M	1
5	HK P.putida	14	M	1
5	HK P.putida	14	M	1
5	HK P.putida	14	M	1
5	HK P.putida	14	M	1
6	HK P.putida	14	M	1
6	HK P.putida	14	M	1
6	HK P.putida	14	M	1
6	HK P.putida	14	M	1
6	HK P.putida	14	M	1
6	HK P.putida	14	M	1
6	HK P.putida	14	M	1
6	HK P.putida	14	M	1
6	HK P.putida	14	M	1
6	HK P.putida	14	M	1
6	HK P.putida	14	M	1
6	HK P.putida	14	M	1
6	HK P.putida	14	M	1
6	HK P.putida	14	M	1
7	PBS	14	M	1
7	PBS	14	M	1
7	PBS	14	M	1
7	PBS	14	M	1
7	PBS	14	M	1
7	PBS	14	M	1
7	PBS	14	M	1
7	PBS	14	M	1
7	PBS	14	M	1
7	PBS	14	M	1
7	PBS	14	M	1
7	PBS	14	M	1
7	PBS	14	M	1
7	PBS	14	M	1
8	HK E.coli	14	M	1
8	HK E.coli	14	M	1
8	HK E.coli	14	M	1
8	HK E.coli	14	M	1
8	HK E.coli	14	M	1
8	HK E.coli	14	M	1
8	HK E.coli	14	M	1
8	HK E.coli	14	M	1
8	HK E.coli	14	M	1
8	HK E.coli	14	M	1
8	HK E.coli	14	M	1
8	HK E.coli	14	M	1
8	HK E.coli	14	M	1
8	HK E.coli	14	M	1
9	HK Ecc_15	14	M	1
9	HK Ecc_15	14	M	1
9	HK Ecc_15	14	M	1
9	HK Ecc_15	14	M	1
9	HK Ecc_15	14	M	1
9	HK Ecc_15	14	M	1
9	HK Ecc_15	14	M	1
9	HK Ecc_15	14	M	1
9	HK Ecc_15	14	M	1
9	HK Ecc_15	14	M	1
9	HK Ecc_15	14	M	1
9	HK Ecc_15	14	M	1
9	HK Ecc_15	14	M	1
1	HK Ecc_71	14	F	1
1	HK Ecc_71	14	F	1
1	HK Ecc_71	14	F	1
1	HK Ecc_71	14	F	1
1	HK Ecc_71	14	F	1
1	HK Ecc_71	14	F	1
1	HK Ecc_71	14	F	1
1	HK Ecc_71	14	F	1
1	HK Ecc_71	14	F	1
1	HK Ecc_71	14	F	1
1	HK Ecc_71	14	F	1
1	HK Ecc_71	14	F	1
1	HK Ecc_71	14	F	1
1	HK Ecc_71	14	F	1
1	HK Ecc_71	14	F	1
10	HK Ecc_71	14	F	1
10	HK Ecc_71	14	F	1
10	HK Ecc_71	14	F	1
10	HK Ecc_71	14	F	1
10	HK Ecc_71	14	F	1
10	HK Ecc_71	14	F	1
10	HK Ecc_71	14	F	1
10	HK Ecc_71	14	F	1
10	HK Ecc_71	14	F	1
10	HK Ecc_71	14	F	1
10	HK Ecc_71	14	F	1
10	HK Ecc_71	14	F	1
10	HK Ecc_71	14	F	1
10	HK Ecc_71	14	F	1
11	HK P.putida	14	F	1
11	HK P.putida	14	F	1
11	HK P.putida	14	F	1
11	HK P.putida	14	F	1
11	HK P.putida	14	F	1
11	HK P.putida	14	F	1
11	HK P.putida	14	F	1
11	HK P.putida	14	F	1
11	HK P.putida	14	F	1
11	HK P.putida	14	F	1
11	HK P.putida	14	F	1
11	HK P.putida	14	F	1
11	HK P.putida	14	F	1
11	HK P.putida	14	F	1
11	HK P.putida	14	F	1
12	HK Ecc_15	14	F	1
12	HK Ecc_15	14	F	1
12	HK Ecc_15	14	F	1
12	HK Ecc_15	14	F	1
12	HK Ecc_15	14	F	1
12	HK Ecc_15	14	F	1
12	HK Ecc_15	14	F	1
12	HK Ecc_15	14	F	1
12	HK Ecc_15	14	F	1
12	HK Ecc_15	14	F	1
12	HK Ecc_15	14	F	1
12	HK Ecc_15	14	F	1
12	HK Ecc_15	14	F	1
12	HK Ecc_15	14	F	1
13	HK Ecc_15	14	F	1
13	HK Ecc_15	14	F	1
13	HK Ecc_15	14	F	1
13	HK Ecc_15	14	F	1
13	HK Ecc_15	14	F	1
13	HK Ecc_15	14	F	1
13	HK Ecc_15	14	F	1
13	HK Ecc_15	14	F	1
13	HK Ecc_15	14	F	1
13	HK Ecc_15	14	F	1
13	HK Ecc_15	14	F	1
13	HK Ecc_15	14	F	1
13	HK Ecc_15	14	F	1
13	HK Ecc_15	14	F	1
14	PBS	14	F	1
14	PBS	14	F	1
14	PBS	14	F	1
14	PBS	14	F	1
14	PBS	14	F	1
14	PBS	14	F	1
14	PBS	14	F	1
14	PBS	14	F	1
14	PBS	14	F	1
14	PBS	14	F	1
14	PBS	14	F	1
14	PBS	14	F	1
14	PBS	14	F	1
14	PBS	14	F	1
15	HK Ecc_15	14	F	1
15	HK Ecc_15	14	F	1
15	HK Ecc_15	14	F	1
15	HK Ecc_15	14	F	1
15	HK Ecc_15	14	F	1
15	HK Ecc_15	14	F	1
15	HK Ecc_15	14	F	1
15	HK Ecc_15	14	F	1
15	HK Ecc_15	14	F	1
15	HK Ecc_15	14	F	1
15	HK Ecc_15	14	F	1
15	HK Ecc_15	14	F	1
16	PBS	14	F	1
16	PBS	14	F	1
16	PBS	14	F	1
16	PBS	14	F	1
16	PBS	14	F	1
16	PBS	14	F	1
16	PBS	14	F	1
16	PBS	14	F	1
16	PBS	14	F	1
16	PBS	14	F	1
16	PBS	14	F	1
16	PBS	14	F	1
16	PBS	14	F	1
16	PBS	14	F	1
17	HK P.putida	14	F	1
17	HK P.putida	14	F	1
17	HK P.putida	14	F	1
17	HK P.putida	14	F	1
17	HK P.putida	14	F	1
17	HK P.putida	14	F	1
17	HK P.putida	14	F	1
17	HK P.putida	14	F	1
17	HK P.putida	14	F	1
17	HK P.putida	14	F	1
17	HK P.putida	14	F	1
17	HK P.putida	14	F	1
17	HK P.putida	14	F	1
17	HK P.putida	14	F	1
18	HK P.ent	14	F	1
18	HK P.ent	14	F	1
18	HK P.ent	14	F	1
18	HK P.ent	14	F	1
18	HK P.ent	14	F	1
18	HK P.ent	14	F	1
18	HK P.ent	14	F	1
18	HK P.ent	14	F	1
19	HK Ecc_15	14	F	1
19	HK Ecc_15	14	F	1
19	HK Ecc_15	14	F	1
19	HK Ecc_15	14	F	1
19	HK Ecc_15	14	F	1
19	HK Ecc_15	14	F	1
19	HK Ecc_15	14	F	1
19	HK Ecc_15	14	F	1
19	HK Ecc_15	14	F	1
19	HK Ecc_15	14	F	1
19	HK Ecc_15	14	F	1
19	HK Ecc_15	14	F	1
19	HK Ecc_15	14	F	1
19	HK Ecc_15	14	F	1
2	HK E.coli	14	F	1
2	HK E.coli	14	F	1
2	HK E.coli	14	F	1
2	HK E.coli	14	F	1
2	HK E.coli	14	F	1
2	HK E.coli	14	F	1
2	HK E.coli	14	F	1
2	HK E.coli	14	F	1
2	HK E.coli	14	F	1
2	HK E.coli	14	F	1
2	HK E.coli	14	F	1
2	HK E.coli	14	F	1
2	HK E.coli	14	F	1
2	HK E.coli	14	F	1
20	HK Ecc_71	14	F	1
20	HK Ecc_71	14	F	1
20	HK Ecc_71	14	F	1
20	HK Ecc_71	14	F	1
20	HK Ecc_71	14	F	1
20	HK Ecc_71	14	F	1
20	HK Ecc_71	14	F	1
20	HK Ecc_71	14	F	1
20	HK Ecc_71	14	F	1
20	HK Ecc_71	14	F	1
20	HK Ecc_71	14	F	1
20	HK Ecc_71	14	F	1
20	HK Ecc_71	14	F	1
20	HK Ecc_71	14	F	1
21	PBS	14	F	1
21	PBS	14	F	1
21	PBS	14	F	1
21	PBS	14	F	1
21	PBS	14	F	1
21	PBS	14	F	1
21	PBS	14	F	1
21	PBS	14	F	1
21	PBS	14	F	1
21	PBS	14	F	1
21	PBS	14	F	1
21	PBS	14	F	1
21	PBS	14	F	1
21	PBS	14	F	1
22	HK Ecc_71	14	F	1
22	HK Ecc_71	14	F	1
22	HK Ecc_71	14	F	1
22	HK Ecc_71	14	F	1
22	HK Ecc_71	14	F	1
22	HK Ecc_71	14	F	1
22	HK Ecc_71	14	F	1
22	HK Ecc_71	14	F	1
22	HK Ecc_71	14	F	1
22	HK Ecc_71	14	F	1
22	HK Ecc_71	14	F	1
22	HK Ecc_71	14	F	1
22	HK Ecc_71	14	F	1
22	HK Ecc_71	14	F	1
22	HK Ecc_71	14	F	1
23	HK Ecc_71	14	F	1
23	HK Ecc_71	14	F	1
23	HK Ecc_71	14	F	1
23	HK Ecc_71	14	F	1
23	HK Ecc_71	14	F	1
23	HK Ecc_71	14	F	1
23	HK Ecc_71	14	F	1
23	HK Ecc_71	14	F	1
23	HK Ecc_71	14	F	1
23	HK Ecc_71	14	F	1
23	HK Ecc_71	14	F	1
23	HK Ecc_71	14	F	1
23	HK Ecc_71	14	F	1
23	HK Ecc_71	14	F	1
24	HK E.coli	14	F	1
24	HK E.coli	14	F	1
24	HK E.coli	14	F	1
24	HK E.coli	14	F	1
24	HK E.coli	14	F	1
24	HK E.coli	14	F	1
24	HK E.coli	14	F	1
24	HK E.coli	14	F	1
24	HK E.coli	14	F	1
24	HK E.coli	14	F	1
24	HK E.coli	14	F	1
24	HK E.coli	14	F	1
24	HK E.coli	14	F	1
24	HK E.coli	14	F	1
25	PBS	14	F	1
25	PBS	14	F	1
25	PBS	14	F	1
25	PBS	14	F	1
25	PBS	14	F	1
25	PBS	14	F	1
25	PBS	14	F	1
25	PBS	14	F	1
25	PBS	14	F	1
25	PBS	14	F	1
25	PBS	14	F	1
25	PBS	14	F	1
25	PBS	14	F	1
25	PBS	14	F	1
25	PBS	14	F	1
26	HK Ecc_71	14	F	1
26	HK Ecc_71	14	F	1
26	HK Ecc_71	14	F	1
26	HK Ecc_71	14	F	1
26	HK Ecc_71	14	F	1
26	HK Ecc_71	14	F	1
26	HK Ecc_71	14	F	1
26	HK Ecc_71	14	F	1
26	HK Ecc_71	14	F	1
26	HK Ecc_71	14	F	1
26	HK Ecc_71	14	F	1
26	HK Ecc_71	14	F	1
26	HK Ecc_71	14	F	1
26	HK Ecc_71	14	F	1
27	HK P.putida	14	F	1
27	HK P.putida	14	F	1
27	HK P.putida	14	F	1
27	HK P.putida	14	F	1
27	HK P.putida	14	F	1
27	HK P.putida	14	F	1
27	HK P.putida	14	F	1
27	HK P.putida	14	F	1
27	HK P.putida	14	F	1
27	HK P.putida	14	F	1
27	HK P.putida	14	F	1
27	HK P.putida	14	F	1
27	HK P.putida	14	F	1
27	HK P.putida	14	F	1
27	HK P.putida	14	F	1
28	HK P.ent	14	F	1
28	HK P.ent	14	F	1
28	HK P.ent	14	F	1
28	HK P.ent	14	F	1
28	HK P.ent	14	F	1
28	HK P.ent	14	F	1
28	HK P.ent	14	F	1
28	HK P.ent	14	F	1
29	HK E.coli	14	F	1
29	HK E.coli	14	F	1
29	HK E.coli	14	F	1
29	HK E.coli	14	F	1
29	HK E.coli	14	F	1
29	HK E.coli	14	F	1
29	HK E.coli	14	F	1
29	HK E.coli	14	F	1
29	HK E.coli	14	F	1
29	HK E.coli	14	F	1
29	HK E.coli	14	F	1
29	HK E.coli	14	F	1
29	HK E.coli	14	F	1
29	HK E.coli	14	F	1
3	HK P.putida	14	F	1
3	HK P.putida	14	F	1
3	HK P.putida	14	F	1
3	HK P.putida	14	F	1
3	HK P.putida	14	F	1
3	HK P.putida	14	F	1
3	HK P.putida	14	F	1
3	HK P.putida	14	F	1
3	HK P.putida	14	F	1
3	HK P.putida	14	F	1
3	HK P.putida	14	F	1
3	HK P.putida	14	F	1
3	HK P.putida	14	F	1
3	HK P.putida	14	F	1
30	HK E.coli	14	F	1
30	HK E.coli	14	F	1
30	HK E.coli	14	F	1
30	HK E.coli	14	F	1
30	HK E.coli	14	F	1
30	HK E.coli	14	F	1
30	HK E.coli	14	F	1
30	HK E.coli	14	F	1
30	HK E.coli	14	F	1
30	HK E.coli	14	F	1
30	HK E.coli	14	F	1
30	HK E.coli	14	F	1
30	HK E.coli	14	F	1
30	HK E.coli	14	F	1
30	HK E.coli	14	F	1
31	HK E.coli	14	F	1
31	HK E.coli	14	F	1
31	HK E.coli	14	F	1
31	HK E.coli	14	F	1
31	HK E.coli	14	F	1
31	HK E.coli	14	F	1
31	HK E.coli	14	F	1
31	HK E.coli	14	F	1
31	HK E.coli	14	F	1
31	HK E.coli	14	F	1
31	HK E.coli	14	F	1
31	HK E.coli	14	F	1
31	HK E.coli	14	F	1
32	HK Ecc_15	14	F	1
32	HK Ecc_15	14	F	1
32	HK Ecc_15	14	F	1
32	HK Ecc_15	14	F	1
32	HK Ecc_15	14	F	1
32	HK Ecc_15	14	F	1
32	HK Ecc_15	14	F	1
32	HK Ecc_15	14	F	1
32	HK Ecc_15	14	F	1
32	HK Ecc_15	14	F	1
32	HK Ecc_15	14	F	1
32	HK Ecc_15	14	F	1
32	HK Ecc_15	14	F	1
32	HK Ecc_15	14	F	1
33	HK P.ent	14	F	1
33	HK P.ent	14	F	1
33	HK P.ent	14	F	1
33	HK P.ent	14	F	1
33	HK P.ent	14	F	1
33	HK P.ent	14	F	1
33	HK P.ent	14	F	1
33	HK P.ent	14	F	1
33	HK P.ent	14	F	1
33	HK P.ent	14	F	1
33	HK P.ent	14	F	1
34	PBS	14	F	1
34	PBS	14	F	1
34	PBS	14	F	1
34	PBS	14	F	1
34	PBS	14	F	1
34	PBS	14	F	1
34	PBS	14	F	1
34	PBS	14	F	1
34	PBS	14	F	1
34	PBS	14	F	1
34	PBS	14	F	1
34	PBS	14	F	1
34	PBS	14	F	1
34	PBS	14	F	1
35	HK Ecc_15	14	F	1
35	HK Ecc_15	14	F	1
35	HK Ecc_15	14	F	1
35	HK Ecc_15	14	F	1
35	HK Ecc_15	14	F	1
35	HK Ecc_15	14	F	1
35	HK Ecc_15	14	F	1
35	HK Ecc_15	14	F	1
35	HK Ecc_15	14	F	1
35	HK Ecc_15	14	F	1
35	HK Ecc_15	14	F	1
35	HK Ecc_15	14	F	1
35	HK Ecc_15	14	F	1
35	HK Ecc_15	14	F	1
35	HK Ecc_15	14	F	1
36	HK Ecc_71	14	F	1
36	HK Ecc_71	14	F	1
36	HK Ecc_71	14	F	1
36	HK Ecc_71	14	F	1
36	HK Ecc_71	14	F	1
36	HK Ecc_71	14	F	1
36	HK Ecc_71	14	F	1
36	HK Ecc_71	14	F	1
36	HK Ecc_71	14	F	1
36	HK Ecc_71	14	F	1
36	HK Ecc_71	14	F	1
36	HK Ecc_71	14	F	1
36	HK Ecc_71	14	F	1
37	HK P.ent	14	F	1
37	HK P.ent	14	F	1
37	HK P.ent	14	F	1
37	HK P.ent	14	F	1
37	HK P.ent	14	F	1
37	HK P.ent	14	F	1
37	HK P.ent	14	F	1
38	HK P.ent	14	F	1
38	HK P.ent	14	F	1
38	HK P.ent	14	F	1
38	HK P.ent	14	F	1
38	HK P.ent	14	F	1
38	HK P.ent	14	F	1
38	HK P.ent	14	F	1
38	HK P.ent	14	F	1
38	HK P.ent	14	F	1
39	HK P.putida	14	F	1
39	HK P.putida	14	F	1
39	HK P.putida	14	F	1
39	HK P.putida	14	F	1
39	HK P.putida	14	F	1
39	HK P.putida	14	F	1
39	HK P.putida	14	F	1
39	HK P.putida	14	F	1
39	HK P.putida	14	F	1
39	HK P.putida	14	F	1
39	HK P.putida	14	F	1
39	HK P.putida	14	F	1
39	HK P.putida	14	F	1
39	HK P.putida	14	F	1
4	PBS	14	F	1
4	PBS	14	F	1
4	PBS	14	F	1
4	PBS	14	F	1
4	PBS	14	F	1
4	PBS	14	F	1
4	PBS	14	F	1
4	PBS	14	F	1
4	PBS	14	F	1
4	PBS	14	F	1
4	PBS	14	F	1
4	PBS	14	F	1
4	PBS	14	F	1
4	PBS	14	F	1
40	HK P.putida	14	F	1
40	HK P.putida	14	F	1
40	HK P.putida	14	F	1
40	HK P.putida	14	F	1
40	HK P.putida	14	F	1
40	HK P.putida	14	F	1
40	HK P.putida	14	F	1
40	HK P.putida	14	F	1
40	HK P.putida	14	F	1
40	HK P.putida	14	F	1
40	HK P.putida	14	F	1
40	HK P.putida	14	F	1
41	HK Ecc_71	14	F	1
41	HK Ecc_71	14	F	1
41	HK Ecc_71	14	F	1
41	HK Ecc_71	14	F	1
41	HK Ecc_71	14	F	1
41	HK Ecc_71	14	F	1
41	HK Ecc_71	14	F	1
41	HK Ecc_71	14	F	1
41	HK Ecc_71	14	F	1
41	HK Ecc_71	14	F	1
41	HK Ecc_71	14	F	1
41	HK Ecc_71	14	F	1
42	PBS	14	F	1
42	PBS	14	F	1
42	PBS	14	F	1
42	PBS	14	F	1
42	PBS	14	F	1
42	PBS	14	F	1
42	PBS	14	F	1
42	PBS	14	F	1
42	PBS	14	F	1
42	PBS	14	F	1
42	PBS	14	F	1
42	PBS	14	F	1
43	HK P.ent	14	F	1
43	HK P.ent	14	F	1
43	HK P.ent	14	F	1
43	HK P.ent	14	F	1
43	HK P.ent	14	F	1
43	HK P.ent	14	F	1
43	HK P.ent	14	F	1
43	HK P.ent	14	F	1
43	HK P.ent	14	F	1
44	HK P.ent	14	F	1
44	HK P.ent	14	F	1
44	HK P.ent	14	F	1
44	HK P.ent	14	F	1
44	HK P.ent	14	F	1
44	HK P.ent	14	F	1
44	HK P.ent	14	F	1
44	HK P.ent	14	F	1
45	HK E.coli	14	F	1
45	HK E.coli	14	F	1
45	HK E.coli	14	F	1
45	HK E.coli	14	F	1
45	HK E.coli	14	F	1
45	HK E.coli	14	F	1
45	HK E.coli	14	F	1
45	HK E.coli	14	F	1
45	HK E.coli	14	F	1
45	HK E.coli	14	F	1
45	HK E.coli	14	F	1
45	HK E.coli	14	F	1
45	HK E.coli	14	F	1
46	HK P.ent	14	F	1
46	HK P.ent	14	F	1
46	HK P.ent	14	F	1
46	HK P.ent	14	F	1
46	HK P.ent	14	F	1
46	HK P.ent	14	F	1
47	HK Ecc_15	14	F	1
47	HK Ecc_15	14	F	1
47	HK Ecc_15	14	F	1
47	HK Ecc_15	14	F	1
47	HK Ecc_15	14	F	1
47	HK Ecc_15	14	F	1
47	HK Ecc_15	14	F	1
47	HK Ecc_15	14	F	1
47	HK Ecc_15	14	F	1
47	HK Ecc_15	14	F	1
47	HK Ecc_15	14	F	1
47	HK Ecc_15	14	F	1
47	HK Ecc_15	14	F	1
48	HK E.coli	14	F	1
48	HK E.coli	14	F	1
48	HK E.coli	14	F	1
48	HK E.coli	14	F	1
48	HK E.coli	14	F	1
48	HK E.coli	14	F	1
48	HK E.coli	14	F	1
48	HK E.coli	14	F	1
48	HK E.coli	14	F	1
48	HK E.coli	14	F	1
48	HK E.coli	14	F	1
48	HK E.coli	14	F	1
5	HK P.putida	14	F	1
5	HK P.putida	14	F	1
5	HK P.putida	14	F	1
5	HK P.putida	14	F	1
5	HK P.putida	14	F	1
5	HK P.putida	14	F	1
5	HK P.putida	14	F	1
5	HK P.putida	14	F	1
5	HK P.putida	14	F	1
5	HK P.putida	14	F	1
5	HK P.putida	14	F	1
5	HK P.putida	14	F	1
5	HK P.putida	14	F	1
5	HK P.putida	14	F	1
6	HK P.putida	14	F	1
6	HK P.putida	14	F	1
6	HK P.putida	14	F	1
6	HK P.putida	14	F	1
6	HK P.putida	14	F	1
6	HK P.putida	14	F	1
6	HK P.putida	14	F	1
6	HK P.putida	14	F	1
6	HK P.putida	14	F	1
6	HK P.putida	14	F	1
6	HK P.putida	14	F	1
6	HK P.putida	14	F	1
6	HK P.putida	14	F	1
6	HK P.putida	14	F	1
6	HK P.putida	14	F	1
7	PBS	14	F	1
7	PBS	14	F	1
7	PBS	14	F	1
7	PBS	14	F	1
7	PBS	14	F	1
7	PBS	14	F	1
7	PBS	14	F	1
7	PBS	14	F	1
7	PBS	14	F	1
7	PBS	14	F	1
7	PBS	14	F	1
7	PBS	14	F	1
7	PBS	14	F	1
7	PBS	14	F	1
8	HK E.coli	14	F	1
8	HK E.coli	14	F	1
8	HK E.coli	14	F	1
8	HK E.coli	14	F	1
8	HK E.coli	14	F	1
8	HK E.coli	14	F	1
8	HK E.coli	14	F	1
8	HK E.coli	14	F	1
8	HK E.coli	14	F	1
8	HK E.coli	14	F	1
8	HK E.coli	14	F	1
8	HK E.coli	14	F	1
8	HK E.coli	14	F	1
9	HK Ecc_15	14	F	1
9	HK Ecc_15	14	F	1
9	HK Ecc_15	14	F	1
9	HK Ecc_15	14	F	1
9	HK Ecc_15	14	F	1
9	HK Ecc_15	14	F	1
9	HK Ecc_15	14	F	1
9	HK Ecc_15	14	F	1
9	HK Ecc_15	14	F	1
9	HK Ecc_15	14	F	1
9	HK Ecc_15	14	F	1
9	HK Ecc_15	14	F	1
9	HK Ecc_15	14	F	1

## Sheet: Dataset6
VialNumber	Treatment	Pupa
1	HK Ecc_71	5.06667
1	HK Ecc_71	5.06667
1	HK Ecc_71	3.66667
1	HK Ecc_71	2.46667
1	HK Ecc_71	2.46667
1	HK Ecc_71	4.33333
1	HK Ecc_71	NA
1	HK Ecc_71	5.06667
1	HK Ecc_71	11.1333
1	HK Ecc_71	10.8
1	HK Ecc_71	10.5333
1	HK Ecc_71	6.13333
1	HK Ecc_71	5.13333
1	HK Ecc_71	4
1	HK Ecc_71	3.6
10	HK Ecc_71	4.66667
10	HK Ecc_71	4.66667
10	HK Ecc_71	4.06667
10	HK Ecc_71	2.6
10	HK Ecc_71	2.6
10	HK Ecc_71	3.86667
10	HK Ecc_71	NA
10	HK Ecc_71	4.66667
10	HK Ecc_71	15.4
10	HK Ecc_71	12.8667
10	HK Ecc_71	7.66667
10	HK Ecc_71	6.53333
10	HK Ecc_71	4.2
10	HK Ecc_71	3.6
10	HK Ecc_71	3.86667
11	HK P.putida	3.23333
11	HK P.putida	3.23333
11	HK P.putida	4.06667
11	HK P.putida	2.6
11	HK P.putida	2.6
11	HK P.putida	4
11	HK P.putida	NA
11	HK P.putida	3.23333
11	HK P.putida	10.9333
11	HK P.putida	13.2
11	HK P.putida	8.8
11	HK P.putida	6.06667
11	HK P.putida	5.66667
11	HK P.putida	3.86667
11	HK P.putida	4.53333
12	HK Ecc_15	4.6
12	HK Ecc_15	4.6
12	HK Ecc_15	5.57143
12	HK Ecc_15	3.17857
12	HK Ecc_15	3.17857
12	HK Ecc_15	4.21429
12	HK Ecc_15	NA
12	HK Ecc_15	4.6
12	HK Ecc_15	8.06667
12	HK Ecc_15	12.4
12	HK Ecc_15	10.7333
12	HK Ecc_15	5.93333
12	HK Ecc_15	5.13333
12	HK Ecc_15	4.46667
12	HK Ecc_15	4.71429
13	HK Ecc_15	4.33333
13	HK Ecc_15	4.33333
13	HK Ecc_15	4.21429
13	HK Ecc_15	3.10714
13	HK Ecc_15	3.10714
13	HK Ecc_15	4.42857
13	HK Ecc_15	NA
13	HK Ecc_15	4.33333
13	HK Ecc_15	10.4286
13	HK Ecc_15	7.07143
13	HK Ecc_15	8.28571
13	HK Ecc_15	6
13	HK Ecc_15	4.35714
13	HK Ecc_15	2.57143
13	HK Ecc_15	6.71429
14	PBS	1.63333
14	PBS	1.63333
14	PBS	3.13333
14	PBS	2.1
14	PBS	2.1
14	PBS	3.66667
14	PBS	NA
14	PBS	1.63333
14	PBS	8.46667
14	PBS	6.53333
14	PBS	5.2
14	PBS	4.6
14	PBS	3.86667
14	PBS	2.73333
14	PBS	4
15	HK Ecc_15	3.42308
15	HK Ecc_15	3.42308
15	HK Ecc_15	3.76923
15	HK Ecc_15	2.5
15	HK Ecc_15	2.5
15	HK Ecc_15	4.33333
15	HK Ecc_15	NA
15	HK Ecc_15	3.42308
15	HK Ecc_15	13.2308
15	HK Ecc_15	10.2308
15	HK Ecc_15	8.92308
15	HK Ecc_15	5.23077
15	HK Ecc_15	5.46154
15	HK Ecc_15	4.15385
15	HK Ecc_15	4.30769
16	PBS	2.03333
16	PBS	2.03333
16	PBS	3.2
16	PBS	2.53571
16	PBS	2.53571
16	PBS	4.28571
16	PBS	NA
16	PBS	2.03333
16	PBS	4.66667
16	PBS	7.2
16	PBS	4.2
16	PBS	5.53333
16	PBS	2.6
16	PBS	2.8
16	PBS	4.33333
17	HK P.putida	3.64286
17	HK P.putida	3.64286
17	HK P.putida	2.64286
17	HK P.putida	3.46429
17	HK P.putida	3.46429
17	HK P.putida	5.42857
17	HK P.putida	NA
17	HK P.putida	3.64286
17	HK P.putida	11.3571
17	HK P.putida	13.2143
17	HK P.putida	7.92857
17	HK P.putida	6.92857
17	HK P.putida	5.42857
17	HK P.putida	4.28571
17	HK P.putida	7.42857
18	HK P.ent	0
18	HK P.ent	0
18	HK P.ent	0
18	HK P.ent	0
18	HK P.ent	0
18	HK P.ent	0
18	HK P.ent	NA
18	HK P.ent	0
18	HK P.ent	10.3077
18	HK P.ent	8.69231
18	HK P.ent	4.30769
18	HK P.ent	4.15385
18	HK P.ent	0.538462
18	HK P.ent	0.307692
18	HK P.ent	0.153846
19	HK Ecc_15	3.8
19	HK Ecc_15	3.8
19	HK Ecc_15	4.5
19	HK Ecc_15	2.60714
19	HK Ecc_15	2.60714
19	HK Ecc_15	5.71429
19	HK Ecc_15	NA
19	HK Ecc_15	3.8
19	HK Ecc_15	14.0714
19	HK Ecc_15	9.21429
19	HK Ecc_15	7.07143
19	HK Ecc_15	5.07143
19	HK Ecc_15	3.07143
19	HK Ecc_15	2
19	HK Ecc_15	5.5
2	HK E.coli	5.03333
2	HK E.coli	5.03333
2	HK E.coli	3.92857
2	HK E.coli	2.60714
2	HK E.coli	2.60714
2	HK E.coli	4.64286
2	HK E.coli	NA
2	HK E.coli	5.03333
2	HK E.coli	12.6667
2	HK E.coli	11.7333
2	HK E.coli	10.3333
2	HK E.coli	5.92857
2	HK E.coli	5.85714
2	HK E.coli	2.21429
2	HK E.coli	5.14286
20	HK Ecc_71	4.5
20	HK Ecc_71	4.5
20	HK Ecc_71	4.26667
20	HK Ecc_71	2.26667
20	HK Ecc_71	2.26667
20	HK Ecc_71	4.85714
20	HK Ecc_71	NA
20	HK Ecc_71	4.5
20	HK Ecc_71	10.3333
20	HK Ecc_71	11.0667
20	HK Ecc_71	7.06667
20	HK Ecc_71	6.66667
20	HK Ecc_71	4.26667
20	HK Ecc_71	4.2
20	HK Ecc_71	3.86667
21	PBS	2.33333
21	PBS	2.33333
21	PBS	4.33333
21	PBS	2.21429
21	PBS	2.21429
21	PBS	5.28571
21	PBS	NA
21	PBS	2.33333
21	PBS	8.13333
21	PBS	7.2
21	PBS	5.26667
21	PBS	5.33333
21	PBS	4.6
21	PBS	2.4
21	PBS	4.53333
22	HK Ecc_71	5.5
22	HK Ecc_71	5.5
22	HK Ecc_71	4.33333
22	HK Ecc_71	2.06667
22	HK Ecc_71	2.06667
22	HK Ecc_71	4.26667
22	HK Ecc_71	NA
22	HK Ecc_71	5.5
22	HK Ecc_71	8.6
22	HK Ecc_71	14.3333
22	HK Ecc_71	6.53333
22	HK Ecc_71	6.33333
22	HK Ecc_71	3.46667
22	HK Ecc_71	2.33333
22	HK Ecc_71	4.53333
23	HK Ecc_71	5.07143
23	HK Ecc_71	5.07143
23	HK Ecc_71	0.428571
23	HK Ecc_71	2.85714
23	HK Ecc_71	2.85714
23	HK Ecc_71	5.07143
23	HK Ecc_71	NA
23	HK Ecc_71	5.07143
23	HK Ecc_71	8.57143
23	HK Ecc_71	11.9286
23	HK Ecc_71	8.07143
23	HK Ecc_71	7.35714
23	HK Ecc_71	3.28571
23	HK Ecc_71	4.28571
23	HK Ecc_71	4.92857
24	HK E.coli	4.73333
24	HK E.coli	4.73333
24	HK E.coli	3.78571
24	HK E.coli	2.42857
24	HK E.coli	2.42857
24	HK E.coli	3.92857
24	HK E.coli	NA
24	HK E.coli	4.73333
24	HK E.coli	7.53333
24	HK E.coli	9.46667
24	HK E.coli	7.33333
24	HK E.coli	6.2
24	HK E.coli	5.86667
24	HK E.coli	1.6
24	HK E.coli	3.13333
25	PBS	2.26667
25	PBS	2.26667
25	PBS	3.66667
25	PBS	2.23333
25	PBS	2.23333
25	PBS	4.86667
25	PBS	NA
25	PBS	2.26667
25	PBS	4.73333
25	PBS	6.93333
25	PBS	5.46667
25	PBS	4.06667
25	PBS	2.6
25	PBS	2.33333
25	PBS	4.86667
26	HK Ecc_71	3.07143
26	HK Ecc_71	3.07143
26	HK Ecc_71	4.78571
26	HK Ecc_71	2.57143
26	HK Ecc_71	2.57143
26	HK Ecc_71	5.14286
26	HK Ecc_71	NA
26	HK Ecc_71	3.07143
26	HK Ecc_71	7.5
26	HK Ecc_71	12.5
26	HK Ecc_71	7.28571
26	HK Ecc_71	7.42857
26	HK Ecc_71	4
26	HK Ecc_71	4.35714
26	HK Ecc_71	5.14286
27	HK P.putida	3.53333
27	HK P.putida	3.53333
27	HK P.putida	4.73333
27	HK P.putida	3.03333
27	HK P.putida	3.03333
27	HK P.putida	4.13333
27	HK P.putida	NA
27	HK P.putida	3.53333
27	HK P.putida	10.8667
27	HK P.putida	11.1333
27	HK P.putida	8.8
27	HK P.putida	5.4
27	HK P.putida	5.46667
27	HK P.putida	3.93333
27	HK P.putida	5.06667
28	HK P.ent	0
28	HK P.ent	0
28	HK P.ent	4.76923
28	HK P.ent	0.45
28	HK P.ent	0.45
28	HK P.ent	0.375
28	HK P.ent	NA
28	HK P.ent	0
28	HK P.ent	7.2
28	HK P.ent	5.26667
28	HK P.ent	4.76923
28	HK P.ent	3.07692
28	HK P.ent	1.23077
28	HK P.ent	0.615385
28	HK P.ent	0.769231
29	HK E.coli	4.03333
29	HK E.coli	4.03333
29	HK E.coli	3.71429
29	HK E.coli	2.46429
29	HK E.coli	2.46429
29	HK E.coli	4.5
29	HK E.coli	NA
29	HK E.coli	4.03333
29	HK E.coli	15.0667
29	HK E.coli	10.5333
29	HK E.coli	7.8
29	HK E.coli	5.53333
29	HK E.coli	4.8
29	HK E.coli	4.6
29	HK E.coli	3
3	HK P.putida	4.10714
3	HK P.putida	4.10714
3	HK P.putida	3.21429
3	HK P.putida	2.67857
3	HK P.putida	2.67857
3	HK P.putida	6.85714
3	HK P.putida	NA
3	HK P.putida	4.10714
3	HK P.putida	16.7857
3	HK P.putida	10.2857
3	HK P.putida	9.71429
3	HK P.putida	8.5
3	HK P.putida	5.78571
3	HK P.putida	4.92857
3	HK P.putida	5.21429
30	HK E.coli	4.66667
30	HK E.coli	4.66667
30	HK E.coli	4.4
30	HK E.coli	2.7
30	HK E.coli	2.7
30	HK E.coli	3.66667
30	HK E.coli	NA
30	HK E.coli	4.66667
30	HK E.coli	15.6
30	HK E.coli	10.8
30	HK E.coli	8.53333
30	HK E.coli	6.06667
30	HK E.coli	4.33333
30	HK E.coli	4.4
30	HK E.coli	4.2
31	HK E.coli	4.93333
31	HK E.coli	4.93333
31	HK E.coli	4.92857
31	HK E.coli	2.96429
31	HK E.coli	2.96429
31	HK E.coli	5.78571
31	HK E.coli	NA
31	HK E.coli	4.93333
31	HK E.coli	12.3333
31	HK E.coli	11.9333
31	HK E.coli	8.93333
31	HK E.coli	5.53333
31	HK E.coli	5.13333
31	HK E.coli	3.42857
31	HK E.coli	5.57143
32	HK Ecc_15	3.2
32	HK Ecc_15	3.2
32	HK Ecc_15	4.73333
32	HK Ecc_15	2.53333
32	HK Ecc_15	2.53333
32	HK Ecc_15	4.21429
32	HK Ecc_15	NA
32	HK Ecc_15	3.2
32	HK Ecc_15	11.4667
32	HK Ecc_15	9.73333
32	HK Ecc_15	9.33333
32	HK Ecc_15	5.4
32	HK Ecc_15	4.06667
32	HK Ecc_15	3.26667
32	HK Ecc_15	5
33	HK P.ent	0
33	HK P.ent	0
33	HK P.ent	0.533333
33	HK P.ent	0
33	HK P.ent	0
33	HK P.ent	0
33	HK P.ent	NA
33	HK P.ent	0
33	HK P.ent	8.8
33	HK P.ent	6.53333
33	HK P.ent	4
33	HK P.ent	2.2
33	HK P.ent	1.4
33	HK P.ent	0.6
33	HK P.ent	0.2
34	PBS	1.66667
34	PBS	1.66667
34	PBS	0.142857
34	PBS	1.85714
34	PBS	1.85714
34	PBS	4.14286
34	PBS	NA
34	PBS	1.66667
34	PBS	3.93333
34	PBS	4.13333
34	PBS	4.4
34	PBS	4.14286
34	PBS	3.14286
34	PBS	2.57143
34	PBS	2.85714
35	HK Ecc_15	2.93333
35	HK Ecc_15	2.93333
35	HK Ecc_15	3.86667
35	HK Ecc_15	1.46667
35	HK Ecc_15	1.46667
35	HK Ecc_15	4.2
35	HK Ecc_15	NA
35	HK Ecc_15	2.93333
35	HK Ecc_15	10.0667
35	HK Ecc_15	6.6
35	HK Ecc_15	7.46667
35	HK Ecc_15	4.46667
35	HK Ecc_15	4
35	HK Ecc_15	3.46667
35	HK Ecc_15	4
36	HK Ecc_71	5.13333
36	HK Ecc_71	5.13333
36	HK Ecc_71	4.07143
36	HK Ecc_71	2.17857
36	HK Ecc_71	2.17857
36	HK Ecc_71	3.85714
36	HK Ecc_71	NA
36	HK Ecc_71	5.13333
36	HK Ecc_71	11.2143
36	HK Ecc_71	10.6429
36	HK Ecc_71	6.5
36	HK Ecc_71	5.57143
36	HK Ecc_71	2.71429
36	HK Ecc_71	4.21429
36	HK Ecc_71	3.42857
37	HK P.ent	0
37	HK P.ent	0
37	HK P.ent	2.92308
37	HK P.ent	0
37	HK P.ent	0
37	HK P.ent	0
37	HK P.ent	NA
37	HK P.ent	0
37	HK P.ent	12.8
37	HK P.ent	6.53333
37	HK P.ent	5.46667
37	HK P.ent	2.57143
37	HK P.ent	1.42857
37	HK P.ent	0.642857
37	HK P.ent	0.538462
38	HK P.ent	0
38	HK P.ent	0
38	HK P.ent	0
38	HK P.ent	0.272727
38	HK P.ent	0.272727
38	HK P.ent	0.2
38	HK P.ent	NA
38	HK P.ent	0
38	HK P.ent	10.4286
38	HK P.ent	7.92857
38	HK P.ent	5.07143
38	HK P.ent	2.78571
38	HK P.ent	0.692308
38	HK P.ent	0.538462
38	HK P.ent	0.230769
39	HK P.putida	3.5
39	HK P.putida	3.5
39	HK P.putida	4.71429
39	HK P.putida	2.71429
39	HK P.putida	2.71429
39	HK P.putida	4.64286
39	HK P.putida	NA
39	HK P.putida	3.5
39	HK P.putida	14.9333
39	HK P.putida	12.4286
39	HK P.putida	9
39	HK P.putida	5.28571
39	HK P.putida	5.42857
39	HK P.putida	3.71429
39	HK P.putida	7.5
4	PBS	2.3
4	PBS	2.3
4	PBS	4.64286
4	PBS	2.5
4	PBS	2.5
4	PBS	4.07143
4	PBS	NA
4	PBS	2.3
4	PBS	7
4	PBS	5
4	PBS	6.57143
4	PBS	5.71429
4	PBS	3.71429
4	PBS	3.71429
4	PBS	3.42857
40	HK P.putida	2.86667
40	HK P.putida	2.86667
40	HK P.putida	5.64286
40	HK P.putida	2.88462
40	HK P.putida	2.88462
40	HK P.putida	6.58333
40	HK P.putida	NA
40	HK P.putida	2.86667
40	HK P.putida	13.6667
40	HK P.putida	11.3333
40	HK P.putida	10.2667
40	HK P.putida	6.13333
40	HK P.putida	4.73333
40	HK P.putida	4.2
40	HK P.putida	5.4
41	HK Ecc_71	3.96667
41	HK Ecc_71	3.96667
41	HK Ecc_71	5.41667
41	HK Ecc_71	2.625
41	HK Ecc_71	2.625
41	HK Ecc_71	4.5
41	HK Ecc_71	NA
41	HK Ecc_71	3.96667
41	HK Ecc_71	12.4286
41	HK Ecc_71	8.21429
41	HK Ecc_71	7.5
41	HK Ecc_71	5.07692
41	HK Ecc_71	4.38462
41	HK Ecc_71	4.53846
41	HK Ecc_71	4
42	PBS	2.14286
42	PBS	2.14286
42	PBS	3.64286
42	PBS	2.35714
42	PBS	2.35714
42	PBS	4.85714
42	PBS	NA
42	PBS	2.14286
42	PBS	7
42	PBS	7.5
42	PBS	5.78571
42	PBS	4.92857
42	PBS	3.07143
42	PBS	2.78571
42	PBS	4.5
43	HK P.ent	0
43	HK P.ent	0
43	HK P.ent	0.153846
43	HK P.ent	0
43	HK P.ent	0
43	HK P.ent	0
43	HK P.ent	NA
43	HK P.ent	0
43	HK P.ent	9.5
43	HK P.ent	5.85714
43	HK P.ent	4.57143
43	HK P.ent	2.85714
43	HK P.ent	0.714286
43	HK P.ent	0.384615
43	HK P.ent	0.0769231
44	HK P.ent	0
44	HK P.ent	0
44	HK P.ent	0
44	HK P.ent	0
44	HK P.ent	0
44	HK P.ent	0
44	HK P.ent	NA
44	HK P.ent	0
44	HK P.ent	6.8
44	HK P.ent	5.53333
44	HK P.ent	3
44	HK P.ent	2.28571
44	HK P.ent	0.714286
44	HK P.ent	0.545455
44	HK P.ent	0.4
45	HK E.coli	3.86667
45	HK E.coli	3.86667
45	HK E.coli	4.42857
45	HK E.coli	2.32143
45	HK E.coli	2.32143
45	HK E.coli	5
45	HK E.coli	NA
45	HK E.coli	3.86667
45	HK E.coli	12.7333
45	HK E.coli	10.3333
45	HK E.coli	8
45	HK E.coli	7.5
45	HK E.coli	5.28571
45	HK E.coli	4.07143
45	HK E.coli	4.42857
46	HK P.ent	0
46	HK P.ent	0
46	HK P.ent	0.7
46	HK P.ent	0.625
46	HK P.ent	0.625
46	HK P.ent	0.142857
46	HK P.ent	NA
46	HK P.ent	0
46	HK P.ent	9.5
46	HK P.ent	7.78571
46	HK P.ent	4.33333
46	HK P.ent	3.08333
46	HK P.ent	1.58333
46	HK P.ent	0.727273
46	HK P.ent	0.545455
47	HK Ecc_15	3.23333
47	HK Ecc_15	3.23333
47	HK Ecc_15	3.53333
47	HK Ecc_15	2
47	HK Ecc_15	2
47	HK Ecc_15	3.84615
47	HK Ecc_15	NA
47	HK Ecc_15	3.23333
47	HK Ecc_15	13.8667
47	HK Ecc_15	8.66667
47	HK Ecc_15	7.4
47	HK Ecc_15	5.06667
47	HK Ecc_15	3.8
47	HK Ecc_15	3.13333
47	HK Ecc_15	3.86667
48	HK E.coli	4.3
48	HK E.coli	4.3
48	HK E.coli	3.69231
48	HK E.coli	2.66667
48	HK E.coli	2.66667
48	HK E.coli	4.41667
48	HK E.coli	NA
48	HK E.coli	4.3
48	HK E.coli	13.2
48	HK E.coli	12.7333
48	HK E.coli	8.86667
48	HK E.coli	6.8
48	HK E.coli	4.6
48	HK E.coli	3.14286
48	HK E.coli	5.21429
5	HK P.putida	4.03571
5	HK P.putida	4.03571
5	HK P.putida	3.64286
5	HK P.putida	2.5
5	HK P.putida	2.5
5	HK P.putida	5
5	HK P.putida	NA
5	HK P.putida	4.03571
5	HK P.putida	10.7143
5	HK P.putida	12.5
5	HK P.putida	6.92857
5	HK P.putida	7.35714
5	HK P.putida	5.71429
5	HK P.putida	4.28571
5	HK P.putida	4.64286
6	HK P.putida	3.66667
6	HK P.putida	3.66667
6	HK P.putida	4.6
6	HK P.putida	0.6
6	HK P.putida	0.6
6	HK P.putida	4.8
6	HK P.putida	NA
6	HK P.putida	3.66667
6	HK P.putida	14.2
6	HK P.putida	11.7333
6	HK P.putida	6.8
6	HK P.putida	5.93333
6	HK P.putida	4.26667
6	HK P.putida	4.4
6	HK P.putida	5
7	PBS	2.17857
7	PBS	2.17857
7	PBS	4.07143
7	PBS	2.64286
7	PBS	2.64286
7	PBS	4.5
7	PBS	NA
7	PBS	2.17857
7	PBS	9
7	PBS	3.21429
7	PBS	6.78571
7	PBS	5.07143
7	PBS	5
7	PBS	2.64286
7	PBS	3.92857
8	HK E.coli	3.63333
8	HK E.coli	3.63333
8	HK E.coli	4.46154
8	HK E.coli	2.88462
8	HK E.coli	2.88462
8	HK E.coli	4.92308
8	HK E.coli	NA
8	HK E.coli	3.63333
8	HK E.coli	13.1333
8	HK E.coli	13.4
8	HK E.coli	7.06667
8	HK E.coli	6.85714
8	HK E.coli	6.14286
8	HK E.coli	6.38462
8	HK E.coli	5.76923
9	HK Ecc_15	4.1
9	HK Ecc_15	4.1
9	HK Ecc_15	2.35714
9	HK Ecc_15	3.07143
9	HK Ecc_15	3.07143
9	HK Ecc_15	4.42857
9	HK Ecc_15	NA
9	HK Ecc_15	4.1
9	HK Ecc_15	14.3333
9	HK Ecc_15	8.8
9	HK Ecc_15	6.86667
9	HK Ecc_15	5.6
9	HK Ecc_15	3.73333
9	HK Ecc_15	2
9	HK Ecc_15	5.57143

## Sheet: Dataset7
Treatment	Sex	Time	Status	VialNumber
HK PeGac	Female	9	1	1
HK PeGac	Female	18	0	1
HK PeGac	Female	18	0	1
HK PeGac	Female	18	0	1
HK PeGac	Female	18	0	1
HK PeGac	Female	18	0	1
HK PeGac	Female	18	0	1
HK PeGac	Female	18	0	1
HK PeGac	Female	18	0	1
HK PeGac	Female	18	0	1
HK PeGac	Male	18	0	1
HK PeGac	Male	18	0	1
HK PeGac	Male	18	0	1
HK PeGac	Male	18	0	1
HK PeGac	Male	18	0	1
HK PeGac	Male	18	0	1
HK PeGac	Male	18	0	1
HK PeGac	Male	3	1	1
HK PeGac	Male	3	1	1
HK PeGac	Male	3	1	1
HK Pewt	Female	7	1	2
HK Pewt	Female	8	1	2
HK Pewt	Female	13	1	2
HK Pewt	Female	17	1	2
HK Pewt	Female	17	1	2
HK Pewt	Female	18	0	2
HK Pewt	Female	18	0	2
HK Pewt	Female	18	0	2
HK Pewt	Female	18	0	2
HK Pewt	Female	18	0	2
HK Pewt	Male	10	1	2
HK Pewt	Male	13	1	2
HK Pewt	Male	14	1	2
HK Pewt	Male	16	1	2
HK Pewt	Male	17	1	2
HK Pewt	Male	18	0	2
HK Pewt	Male	18	0	2
HK Pewt	Male	18	0	2
HK Pewt	Male	18	0	2
HK Pewt	Male	18	0	2
PBS	Female	18	0	3
PBS	Female	18	0	3
PBS	Female	18	0	3
PBS	Female	18	0	3
PBS	Female	18	0	3
PBS	Female	18	0	3
PBS	Female	18	0	3
PBS	Female	18	0	3
PBS	Female	18	0	3
PBS	Female	18	0	3
PBS	Male	18	0	3
PBS	Male	18	0	3
PBS	Male	18	0	3
PBS	Male	18	0	3
PBS	Male	18	0	3
PBS	Male	18	0	3
PBS	Male	18	0	3
PBS	Male	18	0	3
PBS	Male	18	0	3
PBS	Male	18	1	3
HK PeGac	Female	6	1	4
HK PeGac	Female	18	0	4
HK PeGac	Female	18	0	4
HK PeGac	Female	18	0	4
HK PeGac	Female	18	0	4
HK PeGac	Female	18	0	4
HK PeGac	Female	18	0	4
HK PeGac	Female	18	0	4
HK PeGac	Female	18	0	4
HK PeGac	Female	18	0	4
HK PeGac	Male	5	1	4
HK PeGac	Male	7	1	4
HK PeGac	Male	18	0	4
HK PeGac	Male	18	0	4
HK PeGac	Male	18	0	4
HK PeGac	Male	18	0	4
HK PeGac	Male	18	0	4
HK PeGac	Male	18	0	4
HK PeGac	Male	18	0	4
HK PeGac	Male	18	0	4
HK Pewt	Female	11	1	5
HK Pewt	Female	16	1	5
HK Pewt	Female	16	1	5
HK Pewt	Female	18	0	5
HK Pewt	Female	18	0	5
HK Pewt	Female	18	0	5
HK Pewt	Female	18	0	5
HK Pewt	Female	18	0	5
HK Pewt	Female	18	0	5
HK Pewt	Female	18	0	5
HK Pewt	Male	8	1	5
HK Pewt	Male	9	1	5
HK Pewt	Male	9	1	5
HK Pewt	Male	11	1	5
HK Pewt	Male	13	1	5
HK Pewt	Male	13	1	5
HK Pewt	Male	13	1	5
HK Pewt	Male	16	1	5
HK Pewt	Male	18	0	5
HK Pewt	Male	18	0	5
PBS	Female	13	1	6
PBS	Female	18	0	6
PBS	Female	18	0	6
PBS	Female	18	0	6
PBS	Female	18	0	6
PBS	Female	18	0	6
PBS	Female	18	0	6
PBS	Female	18	0	6
PBS	Female	18	0	6
PBS	Female	18	0	6
PBS	Male	18	0	6
PBS	Male	18	0	6
PBS	Male	18	0	6
PBS	Male	18	0	6
PBS	Male	18	0	6
PBS	Male	18	0	6
PBS	Male	18	0	6
PBS	Male	18	0	6
PBS	Male	18	0	6
PBS	Male	18	0	6
HK PeGac	Female	7	1	7
HK PeGac	Female	18	0	7
HK PeGac	Female	18	0	7
HK PeGac	Female	18	0	7
HK PeGac	Female	18	0	7
HK PeGac	Female	18	0	7
HK PeGac	Female	18	0	7
HK PeGac	Female	18	0	7
HK PeGac	Female	18	0	7
HK PeGac	Female	18	0	7
HK PeGac	Male	18	0	7
HK PeGac	Male	18	0	7
HK PeGac	Male	18	0	7
HK PeGac	Male	18	0	7
HK PeGac	Male	18	0	7
HK PeGac	Male	18	0	7
HK PeGac	Male	18	0	7
HK PeGac	Male	18	0	7
HK PeGac	Male	18	0	7
HK PeGac	Male	18	0	7
HK PeGac	Male	18	0	7
HK PeGac	Male	18	0	7
HK Pewt	Female	9	1	8
HK Pewt	Female	9	1	8
HK Pewt	Female	14	1	8
HK Pewt	Female	16	1	8
HK Pewt	Female	16	1	8
HK Pewt	Female	18	0	8
HK Pewt	Female	18	0	8
HK Pewt	Female	18	0	8
HK Pewt	Female	18	0	8
HK Pewt	Female	18	0	8
HK Pewt	Male	9	1	8
HK Pewt	Male	11	1	8
HK Pewt	Male	11	1	8
HK Pewt	Male	13	1	8
HK Pewt	Male	13	1	8
HK Pewt	Male	13	1	8
HK Pewt	Male	15	1	8
HK Pewt	Male	17	1	8
HK Pewt	Male	18	0	8
HK Pewt	Male	18	0	8
HK Pewt	Male	18	0	8
HK Pewt	Male	18	0	8
PBS	Female	18	0	9
PBS	Female	18	0	9
PBS	Female	18	0	9
PBS	Female	18	0	9
PBS	Female	18	0	9
PBS	Female	18	0	9
PBS	Female	18	0	9
PBS	Female	18	0	9
PBS	Female	18	0	9
PBS	Female	18	0	9
PBS	Male	18	0	9
PBS	Male	18	0	9
PBS	Male	18	0	9
PBS	Male	18	0	9
PBS	Male	18	0	9
PBS	Male	18	0	9
PBS	Male	18	0	9
PBS	Male	18	0	9
PBS	Male	18	0	9
PBS	Male	18	0	9
HK PeGac	Female	2	1	10
HK PeGac	Female	2	1	10
HK PeGac	Female	18	0	10
HK PeGac	Female	18	0	10
HK PeGac	Female	18	0	10
HK PeGac	Female	18	0	10
HK PeGac	Female	18	0	10
HK PeGac	Female	18	0	10
HK PeGac	Female	18	0	10
HK PeGac	Female	18	0	10
HK PeGac	Male	18	0	10
HK PeGac	Male	18	0	10
HK PeGac	Male	18	0	10
HK PeGac	Male	18	0	10
HK PeGac	Male	18	0	10
HK PeGac	Male	18	0	10
HK PeGac	Male	18	0	10
HK PeGac	Male	18	0	10
HK Pewt	Female	3	1	11
HK Pewt	Female	5	1	11
HK Pewt	Female	8	1	11
HK Pewt	Female	9	1	11
HK Pewt	Female	11	1	11
HK Pewt	Female	13	1	11
HK Pewt	Female	13	1	11
HK Pewt	Female	18	0	11
HK Pewt	Female	18	0	11
HK Pewt	Female	18	0	11
HK Pewt	Male	2	1	11
HK Pewt	Male	2	1	11
HK Pewt	Male	2	1	11
HK Pewt	Male	3	1	11
HK Pewt	Male	3	1	11
HK Pewt	Male	3	1	11
HK Pewt	Male	7	1	11
HK Pewt	Male	8	1	11
PBS	Female	18	0	12
PBS	Female	18	0	12
PBS	Female	18	0	12
PBS	Female	18	0	12
PBS	Female	18	0	12
PBS	Female	18	0	12
PBS	Female	18	0	12
PBS	Female	18	0	12
PBS	Female	18	0	12
PBS	Male	18	0	12
PBS	Male	18	0	12
PBS	Male	18	0	12
PBS	Male	18	0	12
PBS	Male	18	0	12
PBS	Male	18	0	12
PBS	Male	18	0	12
PBS	Male	18	0	12
PBS	Male	18	0	12
PBS	Male	18	0	12
PBS	Male	18	0	12

## Sheet: Dataset8
Treatment	Replicate	Total_pupae
HK Pewt	1	59
HK Pewt	2	63
HK Pewt	3	41
HK Pewt	4	3
HK Pewt	5	23
HK Pewt	6	0
HK Pewt	7	19
HK Pewt	8	68
HK Pewt	9	5
HK Pewt	10	8
HK Pewt	11	11
HK Pewt	12	4
HK Pewt	13	77
HK Pewt	14	11
HK Pewt	15	47
HK Pewt	16	32
HK Pewt	17	31
HK Pewt	18	8
HK Pewt	19	62
HK Pewt	20	8
HK PeGac	1	179
HK PeGac	2	75
HK PeGac	3	88
HK PeGac	4	79
HK PeGac	5	149
HK PeGac	6	42
HK PeGac	7	82
HK PeGac	8	35
HK PeGac	9	67
HK PeGac	10	104
HK PeGac	11	100
HK PeGac	12	73
HK PeGac	13	99
HK PeGac	14	100
HK PeGac	15	218
HK PeGac	16	93
HK PeGac	17	85
HK PeGac	18	107
HK PeGac	19	80
HK PeGac	20	97
PBS	1	59
PBS	2	90
PBS	3	35
PBS	4	47
PBS	5	142
PBS	6	2
PBS	7	121
PBS	8	87
PBS	9	131
PBS	10	115
PBS	11	62
PBS	12	75
PBS	13	48
PBS	14	110
PBS	15	118
PBS	16	104
PBS	17	179
PBS	18	20
PBS	19	30
PBS	20	0

## Sheet: Dataset9
VialNumber	Treatment_Pop	Treatment	VialEnd	EndFood	timeINdays	Sex	Status
1	GF	HK PeGac	3	normal food	9.95833	M	2
2	GF	HK PeGac	3	normal food	11.0833	M	2
3	GF	HK PeGac	3	normal food	9	M	2
3	GF	HK PeGac	3	normal food	11.0833	M	2
3	GF	HK PeGac	3	normal food	11.0833	M	2
4	GF	HK PeGac	3	normal food	11.0833	M	2
4	GF	HK PeGac	3	normal food	13.75	M	2
7	GF	HK PeGac	3	normal food	3	M	2
9	GF	HK PeGac	3	normal food	12.0417	M	2
9	GF	HK PeGac	3	normal food	2.04167	M	2
9	GF	HK PeGac	3	normal food	12.875	M	2
10	GF	HK PeGac	3	normal food	11.0833	M	2
10	GF	HK PeGac	3	normal food	11.0833	M	2
10	GF	HK PeGac	3	normal food	11.0833	M	2
10	GF	HK PeGac	3	normal food	11.0833	M	2
10	GF	HK PeGac	3	normal food	11.0833	M	2
12	GF	HK PeGac	4	GF food	7.91667	M	2
14	GF	HK PeGac	4	GF food	12.0417	M	2
15	GF	HK PeGac	4	GF food	13.75	M	2
17	GF	HK PeGac	4	GF food	12.0417	M	2
19	GF	HK PeGac	4	GF food	9.95833	M	2
21	GF	HK Pewt	2	GF food	7.91667	M	2
21	GF	HK Pewt	2	GF food	7.91667	M	2
21	GF	HK Pewt	2	GF food	13.75	M	2
22	GF	HK Pewt	2	GF food	7.91667	M	2
22	GF	HK Pewt	2	GF food	7.91667	M	2
22	GF	HK Pewt	2	GF food	7.91667	M	2
23	GF	HK Pewt	2	GF food	9.95833	M	2
23	GF	HK Pewt	2	GF food	7.91667	M	2
23	GF	HK Pewt	2	GF food	7.91667	M	2
23	GF	HK Pewt	2	GF food	7.91667	M	2
23	GF	HK Pewt	2	GF food	9	M	2
23	GF	HK Pewt	2	GF food	9	M	2
23	GF	HK Pewt	2	GF food	11.0833	M	2
23	GF	HK Pewt	2	GF food	13.75	M	2
24	GF	HK Pewt	2	GF food	7.91667	M	2
24	GF	HK Pewt	2	GF food	7.91667	M	2
24	GF	HK Pewt	2	GF food	6.91667	M	2
24	GF	HK Pewt	2	GF food	9	M	2
24	GF	HK Pewt	2	GF food	13.75	M	2
25	GF	HK Pewt	2	GF food	11.0833	M	2
25	GF	HK Pewt	2	GF food	1	M	2
25	GF	HK Pewt	2	GF food	9	M	2
25	GF	HK Pewt	2	GF food	9	M	2
25	GF	HK Pewt	2	GF food	9	M	2
25	GF	HK Pewt	2	GF food	9	M	2
25	GF	HK Pewt	2	GF food	9	M	2
25	GF	HK Pewt	2	GF food	9	M	2
25	GF	HK Pewt	2	GF food	9	M	2
25	GF	HK Pewt	2	GF food	7.91667	M	2
25	GF	HK Pewt	2	GF food	7.91667	M	2
25	GF	HK Pewt	2	GF food	7.91667	M	2
25	GF	HK Pewt	2	GF food	7.91667	M	2
25	GF	HK Pewt	2	GF food	7.91667	M	2
25	GF	HK Pewt	2	GF food	7.91667	M	2
26	GF	HK Pewt	2	GF food	6.91667	M	2
26	GF	HK Pewt	2	GF food	13.75	M	2
26	GF	HK Pewt	2	GF food	9	M	2
26	GF	HK Pewt	2	GF food	9	M	2
26	GF	HK Pewt	2	GF food	9	M	2
26	GF	HK Pewt	2	GF food	9	M	2
27	GF	HK Pewt	2	GF food	11.0833	M	2
27	GF	HK Pewt	2	GF food	11.0833	M	2
27	GF	HK Pewt	2	GF food	11.0833	M	2
27	GF	HK Pewt	2	GF food	7.91667	M	2
27	GF	HK Pewt	2	GF food	7.91667	M	2
27	GF	HK Pewt	2	GF food	7.91667	M	2
27	GF	HK Pewt	2	GF food	7.91667	M	2
27	GF	HK Pewt	2	GF food	9.95833	M	2
28	GF	HK Pewt	2	GF food	9.95833	M	2
28	GF	HK Pewt	2	GF food	12.0417	M	2
28	GF	HK Pewt	2	GF food	12.0417	M	2
28	GF	HK Pewt	2	GF food	9	M	2
28	GF	HK Pewt	2	GF food	9	M	2
28	GF	HK Pewt	2	GF food	9	M	2
28	GF	HK Pewt	2	GF food	9	M	2
29	GF	HK Pewt	2	GF food	12.0417	M	2
29	GF	HK Pewt	2	GF food	12.0417	M	2
29	GF	HK Pewt	2	GF food	9.95833	M	2
29	GF	HK Pewt	2	GF food	7.91667	M	2
30	GF	HK Pewt	2	GF food	9	M	2
30	GF	HK Pewt	2	GF food	9	M	2
30	GF	HK Pewt	2	GF food	9	M	2
30	GF	HK Pewt	2	GF food	9	M	2
30	GF	HK Pewt	2	GF food	9	M	2
30	GF	HK Pewt	2	GF food	12.0417	M	2
30	GF	HK Pewt	2	GF food	7.91667	M	2
30	GF	HK Pewt	2	GF food	7.91667	M	2
30	GF	HK Pewt	2	GF food	7.91667	M	2
30	GF	HK Pewt	2	GF food	9.95833	M	2
30	GF	HK Pewt	2	GF food	13.75	M	2
31	GF	HK Pewt	1	normal food	6.91667	M	2
31	GF	HK Pewt	1	normal food	6.91667	M	2
31	GF	HK Pewt	1	normal food	6.91667	M	2
31	GF	HK Pewt	1	normal food	11.0833	M	2
31	GF	HK Pewt	1	normal food	9	M	2
31	GF	HK Pewt	1	normal food	12.0417	M	2
31	GF	HK Pewt	1	normal food	7.91667	M	2
31	GF	HK Pewt	1	normal food	7.91667	M	2
32	GF	HK Pewt	1	normal food	7.91667	M	2
32	GF	HK Pewt	1	normal food	7.91667	M	2
32	GF	HK Pewt	1	normal food	7.91667	M	2
32	GF	HK Pewt	1	normal food	9	M	2
32	GF	HK Pewt	1	normal food	6	M	2
32	GF	HK Pewt	1	normal food	6	M	2
32	GF	HK Pewt	1	normal food	2.04167	M	2
32	GF	HK Pewt	1	normal food	6.91667	M	2
32	GF	HK Pewt	1	normal food	6.91667	M	2
33	GF	HK Pewt	1	normal food	6.91667	M	2
33	GF	HK Pewt	1	normal food	12.0417	M	2
33	GF	HK Pewt	1	normal food	12.0417	M	2
33	GF	HK Pewt	1	normal food	7.91667	M	2
33	GF	HK Pewt	1	normal food	7.91667	M	2
33	GF	HK Pewt	1	normal food	11.0833	M	2
34	GF	HK Pewt	1	normal food	13.75	M	2
34	GF	HK Pewt	1	normal food	12.0417	M	2
34	GF	HK Pewt	1	normal food	9	M	2
34	GF	HK Pewt	1	normal food	9	M	2
34	GF	HK Pewt	1	normal food	7.91667	M	2
34	GF	HK Pewt	1	normal food	3	M	2
34	GF	HK Pewt	1	normal food	6.91667	M	2
35	GF	HK Pewt	1	normal food	12.0417	M	2
35	GF	HK Pewt	1	normal food	6.91667	M	2
35	GF	HK Pewt	1	normal food	9.95833	M	2
35	GF	HK Pewt	1	normal food	9	M	2
35	GF	HK Pewt	1	normal food	9	M	2
35	GF	HK Pewt	1	normal food	7.91667	M	2
35	GF	HK Pewt	1	normal food	13.75	M	2
36	GF	HK Pewt	1	normal food	6.91667	M	2
36	GF	HK Pewt	1	normal food	12.0417	M	2
36	GF	HK Pewt	1	normal food	9	M	2
36	GF	HK Pewt	1	normal food	9	M	2
36	GF	HK Pewt	1	normal food	11.0833	M	2
36	GF	HK Pewt	1	normal food	3.95833	M	2
36	GF	HK Pewt	1	normal food	7.91667	M	2
36	GF	HK Pewt	1	normal food	7.91667	M	2
36	GF	HK Pewt	1	normal food	7.91667	M	2
37	GF	HK Pewt	1	normal food	12.0417	M	2
37	GF	HK Pewt	1	normal food	11.0833	M	2
37	GF	HK Pewt	1	normal food	9.95833	M	2
37	GF	HK Pewt	1	normal food	9.95833	M	2
37	GF	HK Pewt	1	normal food	9.95833	M	2
38	GF	HK Pewt	1	normal food	12.875	M	2
38	GF	HK Pewt	1	normal food	12.875	M	2
38	GF	HK Pewt	1	normal food	7.91667	M	2
38	GF	HK Pewt	1	normal food	2.04167	M	2
38	GF	HK Pewt	1	normal food	11.0833	M	2
38	GF	HK Pewt	1	normal food	11.0833	M	2
38	GF	HK Pewt	1	normal food	12.0417	M	2
38	GF	HK Pewt	1	normal food	6.91667	M	2
38	GF	HK Pewt	1	normal food	9	M	2
39	GF	HK Pewt	1	normal food	12.875	M	2
39	GF	HK Pewt	1	normal food	9	M	2
39	GF	HK Pewt	1	normal food	12.0417	M	2
39	GF	HK Pewt	1	normal food	12.0417	M	2
39	GF	HK Pewt	1	normal food	7.91667	M	2
39	GF	HK Pewt	1	normal food	7.91667	M	2
39	GF	HK Pewt	1	normal food	9.95833	M	2
39	GF	HK Pewt	1	normal food	6	M	2
40	GF	HK Pewt	1	normal food	12.0417	M	2
40	GF	HK Pewt	1	normal food	12.0417	M	2
40	GF	HK Pewt	1	normal food	12.0417	M	2
40	GF	HK Pewt	1	normal food	13.75	M	2
40	GF	HK Pewt	1	normal food	7.91667	M	2
40	GF	HK Pewt	1	normal food	7.91667	M	2
40	GF	HK Pewt	1	normal food	11.0833	M	2
40	GF	HK Pewt	1	normal food	6.91667	M	2
41	nonGF	HK PeGac	6	normal food	11.0833	M	2
42	nonGF	HK PeGac	6	normal food	12.0417	M	2
43	nonGF	HK PeGac	6	normal food	12.0417	M	2
43	nonGF	HK PeGac	6	normal food	13.75	M	2
44	nonGF	HK PeGac	6	normal food	13.75	M	2
45	nonGF	HK PeGac	6	normal food	9.95833	M	2
45	nonGF	HK PeGac	6	normal food	12.0417	M	2
45	nonGF	HK PeGac	6	normal food	12.0417	M	2
46	nonGF	HK PeGac	6	normal food	12.0417	M	2
46	nonGF	HK PeGac	6	normal food	12.0417	M	2
47	nonGF	HK PeGac	6	normal food	6.91667	M	2
50	nonGF	HK PeGac	6	normal food	12.0417	M	2
51	nonGF	HK PeGac	6	normal food	13.75	M	2
53	nonGF	HK PeGac	6	normal food	12.0417	M	2
53	nonGF	HK PeGac	6	normal food	12.0417	M	2
53	nonGF	HK PeGac	6	normal food	12.0417	M	2
53	nonGF	HK PeGac	6	normal food	9	M	2
55	nonGF	HK PeGac	6	normal food	1	M	2
55	nonGF	HK PeGac	6	normal food	2.04167	M	2
56	nonGF	HK PeGac	6	normal food	11.0833	M	2
56	nonGF	HK PeGac	6	normal food	12.0417	M	2
57	nonGF	HK PeGac	6	normal food	11.0833	M	2
58	nonGF	HK PeGac	6	normal food	3	M	2
58	nonGF	HK PeGac	6	normal food	12.0417	M	2
59	nonGF	HK PeGac	6	normal food	12.0417	M	2
59	nonGF	HK PeGac	6	normal food	12.0417	M	2
59	nonGF	HK PeGac	6	normal food	6.91667	M	2
61	nonGF	HK Pewt	5	normal food	2.04167	M	2
61	nonGF	HK Pewt	5	normal food	9.95833	M	2
61	nonGF	HK Pewt	5	normal food	7.91667	M	2
61	nonGF	HK Pewt	5	normal food	7.91667	M	2
61	nonGF	HK Pewt	5	normal food	3	M	2
61	nonGF	HK Pewt	5	normal food	3	M	2
61	nonGF	HK Pewt	5	normal food	3	M	2
61	nonGF	HK Pewt	5	normal food	3	M	2
61	nonGF	HK Pewt	5	normal food	3	M	2
62	nonGF	HK Pewt	5	normal food	1	M	2
62	nonGF	HK Pewt	5	normal food	6	M	2
62	nonGF	HK Pewt	5	normal food	6.91667	M	2
62	nonGF	HK Pewt	5	normal food	7.91667	M	2
62	nonGF	HK Pewt	5	normal food	7.91667	M	2
62	nonGF	HK Pewt	5	normal food	3	M	2
62	nonGF	HK Pewt	5	normal food	3	M	2
62	nonGF	HK Pewt	5	normal food	3	M	2
62	nonGF	HK Pewt	5	normal food	3	M	2
63	nonGF	HK Pewt	5	normal food	9	M	2
63	nonGF	HK Pewt	5	normal food	9	M	2
63	nonGF	HK Pewt	5	normal food	9	M	2
63	nonGF	HK Pewt	5	normal food	1	M	2
63	nonGF	HK Pewt	5	normal food	3	M	2
63	nonGF	HK Pewt	5	normal food	3	M	2
63	nonGF	HK Pewt	5	normal food	13.75	M	2
63	nonGF	HK Pewt	5	normal food	6.91667	M	2
63	nonGF	HK Pewt	5	normal food	7.91667	M	2
64	nonGF	HK Pewt	5	normal food	11.0833	M	2
64	nonGF	HK Pewt	5	normal food	9	M	2
64	nonGF	HK Pewt	5	normal food	12.0417	M	2
64	nonGF	HK Pewt	5	normal food	13.75	M	2
64	nonGF	HK Pewt	5	normal food	6.91667	M	2
64	nonGF	HK Pewt	5	normal food	3.95833	M	2
64	nonGF	HK Pewt	5	normal food	3.95833	M	2
64	nonGF	HK Pewt	5	normal food	3.95833	M	2
64	nonGF	HK Pewt	5	normal food	3.95833	M	2
64	nonGF	HK Pewt	5	normal food	3.95833	M	2
64	nonGF	HK Pewt	5	normal food	3.95833	M	2
64	nonGF	HK Pewt	5	normal food	3.95833	M	2
64	nonGF	HK Pewt	5	normal food	3.95833	M	2
64	nonGF	HK Pewt	5	normal food	3.95833	M	2
64	nonGF	HK Pewt	5	normal food	3.95833	M	2
65	nonGF	HK Pewt	5	normal food	3	M	2
65	nonGF	HK Pewt	5	normal food	3	M	2
65	nonGF	HK Pewt	5	normal food	3	M	2
65	nonGF	HK Pewt	5	normal food	3	M	2
65	nonGF	HK Pewt	5	normal food	3	M	2
65	nonGF	HK Pewt	5	normal food	9.95833	M	2
65	nonGF	HK Pewt	5	normal food	9.95833	M	2
65	nonGF	HK Pewt	5	normal food	9	M	2
66	nonGF	HK Pewt	5	normal food	6	M	2
66	nonGF	HK Pewt	5	normal food	12.0417	M	2
66	nonGF	HK Pewt	5	normal food	12.0417	M	2
66	nonGF	HK Pewt	5	normal food	7.91667	M	2
66	nonGF	HK Pewt	5	normal food	7.91667	M	2
66	nonGF	HK Pewt	5	normal food	1	M	2
66	nonGF	HK Pewt	5	normal food	11.0833	M	2
66	nonGF	HK Pewt	5	normal food	3	M	2
67	nonGF	HK Pewt	5	normal food	3	M	2
67	nonGF	HK Pewt	5	normal food	3	M	2
67	nonGF	HK Pewt	5	normal food	3	M	2
67	nonGF	HK Pewt	5	normal food	3	M	2
67	nonGF	HK Pewt	5	normal food	3	M	2
67	nonGF	HK Pewt	5	normal food	3	M	2
67	nonGF	HK Pewt	5	normal food	6.91667	M	2
68	nonGF	HK Pewt	5	normal food	3	M	2
68	nonGF	HK Pewt	5	normal food	3	M	2
68	nonGF	HK Pewt	5	normal food	3	M	2
68	nonGF	HK Pewt	5	normal food	3	M	2
68	nonGF	HK Pewt	5	normal food	3	M	2
68	nonGF	HK Pewt	5	normal food	3	M	2
68	nonGF	HK Pewt	5	normal food	6	M	2
69	nonGF	HK Pewt	5	normal food	7.91667	M	2
69	nonGF	HK Pewt	5	normal food	13.75	M	2
69	nonGF	HK Pewt	5	normal food	6	M	2
69	nonGF	HK Pewt	5	normal food	3	M	2
69	nonGF	HK Pewt	5	normal food	3	M	2
69	nonGF	HK Pewt	5	normal food	3	M	2
69	nonGF	HK Pewt	5	normal food	9.95833	M	2
69	nonGF	HK Pewt	5	normal food	9	M	2
69	nonGF	HK Pewt	5	normal food	1	M	2
69	nonGF	HK Pewt	5	normal food	11.0833	M	2
70	nonGF	HK Pewt	5	normal food	9.95833	M	2
70	nonGF	HK Pewt	5	normal food	3	M	2
70	nonGF	HK Pewt	5	normal food	3	M	2
70	nonGF	HK Pewt	5	normal food	3	M	2
70	nonGF	HK Pewt	5	normal food	12.0417	M	2
70	nonGF	HK Pewt	5	normal food	9	M	2
70	nonGF	HK Pewt	5	normal food	9	M	2
70	nonGF	HK Pewt	5	normal food	9	M	2
70	nonGF	HK Pewt	5	normal food	6.91667	M	2
70	nonGF	HK Pewt	5	normal food	11.0833	M	2
71	nonGF	HK Pewt	5	normal food	7.91667	M	2
71	nonGF	HK Pewt	5	normal food	3	M	2
71	nonGF	HK Pewt	5	normal food	3	M	2
71	nonGF	HK Pewt	5	normal food	3	M	2
71	nonGF	HK Pewt	5	normal food	3	M	2
71	nonGF	HK Pewt	5	normal food	3	M	2
71	nonGF	HK Pewt	5	normal food	9	M	2
71	nonGF	HK Pewt	5	normal food	11.0833	M	2
71	nonGF	HK Pewt	5	normal food	12.0417	M	2
71	nonGF	HK Pewt	5	normal food	12.0417	M	2
72	nonGF	HK Pewt	5	normal food	3	M	2
72	nonGF	HK Pewt	5	normal food	3	M	2
72	nonGF	HK Pewt	5	normal food	3	M	2
72	nonGF	HK Pewt	5	normal food	3	M	2
72	nonGF	HK Pewt	5	normal food	3	M	2
72	nonGF	HK Pewt	5	normal food	3	M	2
72	nonGF	HK Pewt	5	normal food	3	M	2
72	nonGF	HK Pewt	5	normal food	7.91667	M	2
72	nonGF	HK Pewt	5	normal food	7.91667	M	2
72	nonGF	HK Pewt	5	normal food	11.0833	M	2
73	nonGF	HK Pewt	5	normal food	6.91667	M	2
73	nonGF	HK Pewt	5	normal food	6.91667	M	2
73	nonGF	HK Pewt	5	normal food	11.0833	M	2
73	nonGF	HK Pewt	5	normal food	9	M	2
73	nonGF	HK Pewt	5	normal food	3	M	2
73	nonGF	HK Pewt	5	normal food	3	M	2
73	nonGF	HK Pewt	5	normal food	12.0417	M	2
73	nonGF	HK Pewt	5	normal food	12.0417	M	2
73	nonGF	HK Pewt	5	normal food	6	M	2
73	nonGF	HK Pewt	5	normal food	6	M	2
74	nonGF	HK Pewt	5	normal food	11.0833	M	2
74	nonGF	HK Pewt	5	normal food	12.0417	M	2
74	nonGF	HK Pewt	5	normal food	3	M	2
74	nonGF	HK Pewt	5	normal food	3	M	2
74	nonGF	HK Pewt	5	normal food	3	M	2
74	nonGF	HK Pewt	5	normal food	3	M	2
74	nonGF	HK Pewt	5	normal food	3	M	2
74	nonGF	HK Pewt	5	normal food	3	M	2
74	nonGF	HK Pewt	5	normal food	3	M	2
74	nonGF	HK Pewt	5	normal food	3	M	2
75	nonGF	HK Pewt	5	normal food	3	M	2
75	nonGF	HK Pewt	5	normal food	3	M	2
75	nonGF	HK Pewt	5	normal food	3	M	2
75	nonGF	HK Pewt	5	normal food	3	M	2
75	nonGF	HK Pewt	5	normal food	3	M	2
75	nonGF	HK Pewt	5	normal food	3.95833	M	2
75	nonGF	HK Pewt	5	normal food	6.91667	M	2
75	nonGF	HK Pewt	5	normal food	6.91667	M	2
75	nonGF	HK Pewt	5	normal food	7.91667	M	2
75	nonGF	HK Pewt	5	normal food	12.875	M	2
76	nonGF	HK Pewt	5	normal food	3	M	2
76	nonGF	HK Pewt	5	normal food	9.95833	M	2
76	nonGF	HK Pewt	5	normal food	9.95833	M	2
76	nonGF	HK Pewt	5	normal food	9.95833	M	2
76	nonGF	HK Pewt	5	normal food	9.95833	M	2
76	nonGF	HK Pewt	5	normal food	6	M	2
76	nonGF	HK Pewt	5	normal food	6	M	2
77	nonGF	HK Pewt	5	normal food	11.0833	M	2
77	nonGF	HK Pewt	5	normal food	1	M	2
77	nonGF	HK Pewt	5	normal food	9	M	2
77	nonGF	HK Pewt	5	normal food	6	M	2
77	nonGF	HK Pewt	5	normal food	6.91667	M	2
77	nonGF	HK Pewt	5	normal food	12.0417	M	2
77	nonGF	HK Pewt	5	normal food	12.0417	M	2
77	nonGF	HK Pewt	5	normal food	3	M	2
77	nonGF	HK Pewt	5	normal food	9.95833	M	2
78	nonGF	HK Pewt	5	normal food	6	M	2
78	nonGF	HK Pewt	5	normal food	9	M	2
78	nonGF	HK Pewt	5	normal food	9.95833	M	2
78	nonGF	HK Pewt	5	normal food	3	M	2
78	nonGF	HK Pewt	5	normal food	3	M	2
78	nonGF	HK Pewt	5	normal food	3	M	2
78	nonGF	HK Pewt	5	normal food	11.0833	M	2
78	nonGF	HK Pewt	5	normal food	7.91667	M	2
78	nonGF	HK Pewt	5	normal food	7.91667	M	2
78	nonGF	HK Pewt	5	normal food	7.91667	M	2
79	nonGF	HK Pewt	5	normal food	12.0417	M	2
79	nonGF	HK Pewt	5	normal food	3	M	2
79	nonGF	HK Pewt	5	normal food	9	M	2
79	nonGF	HK Pewt	5	normal food	11.0833	M	2
79	nonGF	HK Pewt	5	normal food	11.0833	M	2
79	nonGF	HK Pewt	5	normal food	11.0833	M	2
79	nonGF	HK Pewt	5	normal food	9.95833	M	2
79	nonGF	HK Pewt	5	normal food	7.91667	M	2
79	nonGF	HK Pewt	5	normal food	7.91667	M	2
79	nonGF	HK Pewt	5	normal food	6	M	2
80	nonGF	HK Pewt	5	normal food	12.0417	M	2
80	nonGF	HK Pewt	5	normal food	11.0833	M	2
80	nonGF	HK Pewt	5	normal food	3	M	2
80	nonGF	HK Pewt	5	normal food	1	M	2
80	nonGF	HK Pewt	5	normal food	9	M	2
80	nonGF	HK Pewt	5	normal food	9	M	2
80	nonGF	HK Pewt	5	normal food	9	M	2
80	nonGF	HK Pewt	5	normal food	9	M	2
1	GF	HK PeGac	3	normal food	6.91667	F	2
1	GF	HK PeGac	3	normal food	11.0833	F	2
3	GF	HK PeGac	3	normal food	9	F	2
3	GF	HK PeGac	3	normal food	6	F	2
4	GF	HK PeGac	3	normal food	6	F	2
6	GF	HK PeGac	3	normal food	6	F	2
8	GF	HK PeGac	3	normal food	7.91667	F	2
8	GF	HK PeGac	3	normal food	12.0417	F	2
9	GF	HK PeGac	3	normal food	6.91667	F	2
11	GF	HK PeGac	4	GF food	12.0417	F	2
13	GF	HK PeGac	4	GF food	9	F	2
13	GF	HK PeGac	4	GF food	6	F	2
18	GF	HK PeGac	4	GF food	11.0833	F	2
19	GF	HK PeGac	4	GF food	11.0833	F	2
19	GF	HK PeGac	4	GF food	13.75	F	2
21	GF	HK Pewt	2	GF food	6.91667	F	2
21	GF	HK Pewt	2	GF food	11.0833	F	2
21	GF	HK Pewt	2	GF food	11.0833	F	2
21	GF	HK Pewt	2	GF food	11.0833	F	2
21	GF	HK Pewt	2	GF food	12.0417	F	2
21	GF	HK Pewt	2	GF food	9.95833	F	2
21	GF	HK Pewt	2	GF food	9.95833	F	2
21	GF	HK Pewt	2	GF food	6	F	2
22	GF	HK Pewt	2	GF food	3.95833	F	2
22	GF	HK Pewt	2	GF food	12.875	F	2
23	GF	HK Pewt	2	GF food	9.95833	F	2
23	GF	HK Pewt	2	GF food	11.0833	F	2
23	GF	HK Pewt	2	GF food	11.0833	F	2
24	GF	HK Pewt	2	GF food	12.875	F	2
24	GF	HK Pewt	2	GF food	9.95833	F	2
24	GF	HK Pewt	2	GF food	7.91667	F	2
24	GF	HK Pewt	2	GF food	6.91667	F	2
24	GF	HK Pewt	2	GF food	11.0833	F	2
25	GF	HK Pewt	2	GF food	9.95833	F	2
25	GF	HK Pewt	2	GF food	9.95833	F	2
25	GF	HK Pewt	2	GF food	11.0833	F	2
25	GF	HK Pewt	2	GF food	11.0833	F	2
25	GF	HK Pewt	2	GF food	12.0417	F	2
25	GF	HK Pewt	2	GF food	1	F	2
26	GF	HK Pewt	2	GF food	13.75	F	2
26	GF	HK Pewt	2	GF food	9.95833	F	2
26	GF	HK Pewt	2	GF food	9.95833	F	2
26	GF	HK Pewt	2	GF food	11.0833	F	2
26	GF	HK Pewt	2	GF food	11.0833	F	2
27	GF	HK Pewt	2	GF food	12.0417	F	2
27	GF	HK Pewt	2	GF food	13.75	F	2
27	GF	HK Pewt	2	GF food	12.875	F	2
27	GF	HK Pewt	2	GF food	12.875	F	2
27	GF	HK Pewt	2	GF food	9	F	2
28	GF	HK Pewt	2	GF food	12.0417	F	2
28	GF	HK Pewt	2	GF food	13.75	F	2
28	GF	HK Pewt	2	GF food	7.91667	F	2
29	GF	HK Pewt	2	GF food	12.0417	F	2
29	GF	HK Pewt	2	GF food	12.0417	F	2
29	GF	HK Pewt	2	GF food	6	F	2
29	GF	HK Pewt	2	GF food	6	F	2
29	GF	HK Pewt	2	GF food	13.75	F	2
30	GF	HK Pewt	2	GF food	9	F	2
30	GF	HK Pewt	2	GF food	12.0417	F	2
30	GF	HK Pewt	2	GF food	12.0417	F	2
30	GF	HK Pewt	2	GF food	12.0417	F	2
30	GF	HK Pewt	2	GF food	7.91667	F	2
30	GF	HK Pewt	2	GF food	9.95833	F	2
30	GF	HK Pewt	2	GF food	9.95833	F	2
31	GF	HK Pewt	1	normal food	13.75	F	2
31	GF	HK Pewt	1	normal food	11.0833	F	2
31	GF	HK Pewt	1	normal food	6	F	2
31	GF	HK Pewt	1	normal food	12.875	F	2
32	GF	HK Pewt	1	normal food	7.91667	F	2
32	GF	HK Pewt	1	normal food	13.75	F	2
32	GF	HK Pewt	1	normal food	3.95833	F	2
32	GF	HK Pewt	1	normal food	12.0417	F	2
32	GF	HK Pewt	1	normal food	11.0833	F	2
33	GF	HK Pewt	1	normal food	6.91667	F	2
33	GF	HK Pewt	1	normal food	12.875	F	2
33	GF	HK Pewt	1	normal food	11.0833	F	2
34	GF	HK Pewt	1	normal food	9.95833	F	2
34	GF	HK Pewt	1	normal food	7.91667	F	2
35	GF	HK Pewt	1	normal food	11.0833	F	2
35	GF	HK Pewt	1	normal food	9.95833	F	2
35	GF	HK Pewt	1	normal food	9	F	2
35	GF	HK Pewt	1	normal food	9	F	2
35	GF	HK Pewt	1	normal food	7.91667	F	2
36	GF	HK Pewt	1	normal food	12.0417	F	2
36	GF	HK Pewt	1	normal food	11.0833	F	2
36	GF	HK Pewt	1	normal food	11.0833	F	2
37	GF	HK Pewt	1	normal food	9	F	2
37	GF	HK Pewt	1	normal food	11.0833	F	2
37	GF	HK Pewt	1	normal food	11.0833	F	2
37	GF	HK Pewt	1	normal food	9.95833	F	2
37	GF	HK Pewt	1	normal food	9.95833	F	2
38	GF	HK Pewt	1	normal food	12.875	F	2
38	GF	HK Pewt	1	normal food	6	F	2
38	GF	HK Pewt	1	normal food	11.0833	F	2
38	GF	HK Pewt	1	normal food	11.0833	F	2
38	GF	HK Pewt	1	normal food	9.95833	F	2
38	GF	HK Pewt	1	normal food	9	F	2
39	GF	HK Pewt	1	normal food	6.91667	F	2
39	GF	HK Pewt	1	normal food	12.0417	F	2
39	GF	HK Pewt	1	normal food	9.95833	F	2
39	GF	HK Pewt	1	normal food	9.95833	F	2
39	GF	HK Pewt	1	normal food	6	F	2
40	GF	HK Pewt	1	normal food	12.0417	F	2
40	GF	HK Pewt	1	normal food	12.0417	F	2
40	GF	HK Pewt	1	normal food	12.0417	F	2
40	GF	HK Pewt	1	normal food	13.75	F	2
40	GF	HK Pewt	1	normal food	11.0833	F	2
47	nonGF	HK PeGac	6	normal food	7.91667	F	2
49	nonGF	HK PeGac	6	normal food	12.875	F	2
49	nonGF	HK PeGac	6	normal food	6.91667	F	2
52	nonGF	HK PeGac	6	normal food	11.0833	F	2
53	nonGF	HK PeGac	6	normal food	3	F	2
54	nonGF	HK PeGac	6	normal food	9.95833	F	2
55	nonGF	HK PeGac	6	normal food	11.0833	F	2
57	nonGF	HK PeGac	6	normal food	6	F	2
61	nonGF	HK Pewt	5	normal food	9	F	2
61	nonGF	HK Pewt	5	normal food	9.95833	F	2
61	nonGF	HK Pewt	5	normal food	12.0417	F	2
61	nonGF	HK Pewt	5	normal food	12.0417	F	2
61	nonGF	HK Pewt	5	normal food	12.0417	F	2
61	nonGF	HK Pewt	5	normal food	3.95833	F	2
61	nonGF	HK Pewt	5	normal food	6	F	2
61	nonGF	HK Pewt	5	normal food	3	F	2
61	nonGF	HK Pewt	5	normal food	11.0833	F	2
61	nonGF	HK Pewt	5	normal food	11.0833	F	2
61	nonGF	HK Pewt	5	normal food	11.0833	F	2
62	nonGF	HK Pewt	5	normal food	12.0417	F	2
62	nonGF	HK Pewt	5	normal food	6	F	2
62	nonGF	HK Pewt	5	normal food	6	F	2
62	nonGF	HK Pewt	5	normal food	13.75	F	2
62	nonGF	HK Pewt	5	normal food	13.75	F	2
62	nonGF	HK Pewt	5	normal food	3	F	2
62	nonGF	HK Pewt	5	normal food	3	F	2
62	nonGF	HK Pewt	5	normal food	3	F	2
63	nonGF	HK Pewt	5	normal food	12.0417	F	2
63	nonGF	HK Pewt	5	normal food	12.0417	F	2
63	nonGF	HK Pewt	5	normal food	9	F	2
63	nonGF	HK Pewt	5	normal food	9.95833	F	2
63	nonGF	HK Pewt	5	normal food	3	F	2
63	nonGF	HK Pewt	5	normal food	13.75	F	2
63	nonGF	HK Pewt	5	normal food	6	F	2
63	nonGF	HK Pewt	5	normal food	12.875	F	2
64	nonGF	HK Pewt	5	normal food	3	F	2
64	nonGF	HK Pewt	5	normal food	3	F	2
64	nonGF	HK Pewt	5	normal food	12.875	F	2
64	nonGF	HK Pewt	5	normal food	9	F	2
64	nonGF	HK Pewt	5	normal food	13.75	F	2
64	nonGF	HK Pewt	5	normal food	7.91667	F	2
64	nonGF	HK Pewt	5	normal food	3.95833	F	2
64	nonGF	HK Pewt	5	normal food	3.95833	F	2
64	nonGF	HK Pewt	5	normal food	3.95833	F	2
64	nonGF	HK Pewt	5	normal food	3.95833	F	2
64	nonGF	HK Pewt	5	normal food	3.95833	F	2
64	nonGF	HK Pewt	5	normal food	3.95833	F	2
64	nonGF	HK Pewt	5	normal food	3.95833	F	2
64	nonGF	HK Pewt	5	normal food	3.95833	F	2
65	nonGF	HK Pewt	5	normal food	6	F	2
65	nonGF	HK Pewt	5	normal food	3	F	2
65	nonGF	HK Pewt	5	normal food	3	F	2
65	nonGF	HK Pewt	5	normal food	3	F	2
65	nonGF	HK Pewt	5	normal food	3	F	2
65	nonGF	HK Pewt	5	normal food	9	F	2
65	nonGF	HK Pewt	5	normal food	9	F	2
65	nonGF	HK Pewt	5	normal food	12.0417	F	2
65	nonGF	HK Pewt	5	normal food	12.0417	F	2
65	nonGF	HK Pewt	5	normal food	11.0833	F	2
65	nonGF	HK Pewt	5	normal food	11.0833	F	2
65	nonGF	HK Pewt	5	normal food	11.0833	F	2
65	nonGF	HK Pewt	5	normal food	12.875	F	2
66	nonGF	HK Pewt	5	normal food	6	F	2
66	nonGF	HK Pewt	5	normal food	12.0417	F	2
66	nonGF	HK Pewt	5	normal food	7.91667	F	2
66	nonGF	HK Pewt	5	normal food	13.75	F	2
66	nonGF	HK Pewt	5	normal food	13.75	F	2
66	nonGF	HK Pewt	5	normal food	11.0833	F	2
66	nonGF	HK Pewt	5	normal food	11.0833	F	2
66	nonGF	HK Pewt	5	normal food	11.0833	F	2
66	nonGF	HK Pewt	5	normal food	3	F	2
67	nonGF	HK Pewt	5	normal food	6	F	2
67	nonGF	HK Pewt	5	normal food	3	F	2
68	nonGF	HK Pewt	5	normal food	11.0833	F	2
68	nonGF	HK Pewt	5	normal food	7.91667	F	2
68	nonGF	HK Pewt	5	normal food	3	F	2
68	nonGF	HK Pewt	5	normal food	3	F	2
68	nonGF	HK Pewt	5	normal food	9	F	2
68	nonGF	HK Pewt	5	normal food	9.95833	F	2
68	nonGF	HK Pewt	5	normal food	6	F	2
68	nonGF	HK Pewt	5	normal food	6	F	2
68	nonGF	HK Pewt	5	normal food	3.95833	F	2
69	nonGF	HK Pewt	5	normal food	7.91667	F	2
69	nonGF	HK Pewt	5	normal food	3	F	2
69	nonGF	HK Pewt	5	normal food	9.95833	F	2
69	nonGF	HK Pewt	5	normal food	12.0417	F	2
69	nonGF	HK Pewt	5	normal food	11.0833	F	2
70	nonGF	HK Pewt	5	normal food	7.91667	F	2
70	nonGF	HK Pewt	5	normal food	3	F	2
70	nonGF	HK Pewt	5	normal food	3	F	2
70	nonGF	HK Pewt	5	normal food	12.875	F	2
70	nonGF	HK Pewt	5	normal food	12.875	F	2
70	nonGF	HK Pewt	5	normal food	12.875	F	2
70	nonGF	HK Pewt	5	normal food	12.0417	F	2
70	nonGF	HK Pewt	5	normal food	12.0417	F	2
71	nonGF	HK Pewt	5	normal food	3	F	2
71	nonGF	HK Pewt	5	normal food	9	F	2
71	nonGF	HK Pewt	5	normal food	9	F	2
71	nonGF	HK Pewt	5	normal food	6.91667	F	2
71	nonGF	HK Pewt	5	normal food	12.875	F	2
71	nonGF	HK Pewt	5	normal food	9.95833	F	2
71	nonGF	HK Pewt	5	normal food	9.95833	F	2
72	nonGF	HK Pewt	5	normal food	3	F	2
72	nonGF	HK Pewt	5	normal food	6.91667	F	2
72	nonGF	HK Pewt	5	normal food	6	F	2
72	nonGF	HK Pewt	5	normal food	7.91667	F	2
72	nonGF	HK Pewt	5	normal food	12.0417	F	2
72	nonGF	HK Pewt	5	normal food	12.0417	F	2
72	nonGF	HK Pewt	5	normal food	9.95833	F	2
72	nonGF	HK Pewt	5	normal food	11.0833	F	2
73	nonGF	HK Pewt	5	normal food	9.95833	F	2
73	nonGF	HK Pewt	5	normal food	7.91667	F	2
73	nonGF	HK Pewt	5	normal food	6.91667	F	2
73	nonGF	HK Pewt	5	normal food	3.95833	F	2
73	nonGF	HK Pewt	5	normal food	3	F	2
73	nonGF	HK Pewt	5	normal food	12.0417	F	2
73	nonGF	HK Pewt	5	normal food	6	F	2
74	nonGF	HK Pewt	5	normal food	9.95833	F	2
74	nonGF	HK Pewt	5	normal food	11.0833	F	2
74	nonGF	HK Pewt	5	normal food	11.0833	F	2
74	nonGF	HK Pewt	5	normal food	12.875	F	2
74	nonGF	HK Pewt	5	normal food	6	F	2
74	nonGF	HK Pewt	5	normal food	3	F	2
74	nonGF	HK Pewt	5	normal food	3	F	2
75	nonGF	HK Pewt	5	normal food	9.95833	F	2
75	nonGF	HK Pewt	5	normal food	13.75	F	2
75	nonGF	HK Pewt	5	normal food	13.75	F	2
75	nonGF	HK Pewt	5	normal food	1	F	2
75	nonGF	HK Pewt	5	normal food	12.875	F	2
75	nonGF	HK Pewt	5	normal food	12.875	F	2
75	nonGF	HK Pewt	5	normal food	12.875	F	2
75	nonGF	HK Pewt	5	normal food	12.875	F	2
76	nonGF	HK Pewt	5	normal food	3	F	2
76	nonGF	HK Pewt	5	normal food	3	F	2
76	nonGF	HK Pewt	5	normal food	3.95833	F	2
76	nonGF	HK Pewt	5	normal food	9.95833	F	2
76	nonGF	HK Pewt	5	normal food	9	F	2
76	nonGF	HK Pewt	5	normal food	9	F	2
76	nonGF	HK Pewt	5	normal food	9	F	2
76	nonGF	HK Pewt	5	normal food	9	F	2
76	nonGF	HK Pewt	5	normal food	9	F	2
76	nonGF	HK Pewt	5	normal food	9	F	2
76	nonGF	HK Pewt	5	normal food	7.91667	F	2
77	nonGF	HK Pewt	5	normal food	11.0833	F	2
77	nonGF	HK Pewt	5	normal food	11.0833	F	2
77	nonGF	HK Pewt	5	normal food	12.0417	F	2
77	nonGF	HK Pewt	5	normal food	12.0417	F	2
77	nonGF	HK Pewt	5	normal food	12.0417	F	2
77	nonGF	HK Pewt	5	normal food	1	F	2
77	nonGF	HK Pewt	5	normal food	1	F	2
77	nonGF	HK Pewt	5	normal food	3	F	2
77	nonGF	HK Pewt	5	normal food	3	F	2
77	nonGF	HK Pewt	5	normal food	7.91667	F	2
77	nonGF	HK Pewt	5	normal food	9.95833	F	2
78	nonGF	HK Pewt	5	normal food	9.95833	F	2
78	nonGF	HK Pewt	5	normal food	3	F	2
78	nonGF	HK Pewt	5	normal food	3	F	2
78	nonGF	HK Pewt	5	normal food	11.0833	F	2
78	nonGF	HK Pewt	5	normal food	11.0833	F	2
78	nonGF	HK Pewt	5	normal food	12.0417	F	2
79	nonGF	HK Pewt	5	normal food	12.0417	F	2
79	nonGF	HK Pewt	5	normal food	12.0417	F	2
79	nonGF	HK Pewt	5	normal food	3	F	2
79	nonGF	HK Pewt	5	normal food	3	F	2
79	nonGF	HK Pewt	5	normal food	3	F	2
79	nonGF	HK Pewt	5	normal food	9	F	2
79	nonGF	HK Pewt	5	normal food	7.91667	F	2
79	nonGF	HK Pewt	5	normal food	6	F	2
79	nonGF	HK Pewt	5	normal food	6	F	2
79	nonGF	HK Pewt	5	normal food	12.875	F	2
80	nonGF	HK Pewt	5	normal food	12.0417	F	2
80	nonGF	HK Pewt	5	normal food	11.0833	F	2
80	nonGF	HK Pewt	5	normal food	7.91667	F	2
80	nonGF	HK Pewt	5	normal food	7.91667	F	2
80	nonGF	HK Pewt	5	normal food	3	F	2
80	nonGF	HK Pewt	5	normal food	3	F	2
80	nonGF	HK Pewt	5	normal food	3	F	2
80	nonGF	HK Pewt	5	normal food	9	F	2
80	nonGF	HK Pewt	5	normal food	9	F	2
80	nonGF	HK Pewt	5	normal food	9	F	2
80	nonGF	HK Pewt	5	normal food	6.91667	F	2
5	GF	HK PeGac	3	normal food	3.95833	M	1
8	GF	HK PeGac	3	normal food	13.75	M	1
11	GF	HK PeGac	4	GF food	9	M	1
19	GF	HK PeGac	4	GF food	6.91667	M	1
49	nonGF	HK PeGac	6	normal food	12.875	M	1
60	nonGF	HK PeGac	6	normal food	13.75	M	1
60	nonGF	HK PeGac	6	normal food	13.75	M	1
1	GF	HK PeGac	3	normal food	6	F	1
4	GF	HK PeGac	3	normal food	3.95833	F	1
8	GF	HK PeGac	3	normal food	3	F	1
10	GF	HK PeGac	3	normal food	6.91667	F	1
11	GF	HK PeGac	4	GF food	9	F	1
15	GF	HK PeGac	4	GF food	13.75	F	1
49	nonGF	HK PeGac	6	normal food	9.95833	F	1
1	GF	HK PeGac	3	normal food	15.0417	M	1
1	GF	HK PeGac	3	normal food	15.0417	M	1
1	GF	HK PeGac	3	normal food	15.0417	M	1
1	GF	HK PeGac	3	normal food	15.0417	M	1
1	GF	HK PeGac	3	normal food	15.0417	M	1
1	GF	HK PeGac	3	normal food	15.0417	M	1
1	GF	HK PeGac	3	normal food	15.0417	M	1
1	GF	HK PeGac	3	normal food	15.0417	M	1
1	GF	HK PeGac	3	normal food	15.0417	M	1
1	GF	HK PeGac	3	normal food	15.0417	M	1
1	GF	HK PeGac	3	normal food	15.0417	M	1
1	GF	HK PeGac	3	normal food	15.0417	M	1
1	GF	HK PeGac	3	normal food	15.0417	M	1
1	GF	HK PeGac	3	normal food	15.0417	M	1
10	GF	HK PeGac	3	normal food	15.0417	M	1
10	GF	HK PeGac	3	normal food	15.0417	M	1
10	GF	HK PeGac	3	normal food	15.0417	M	1
10	GF	HK PeGac	3	normal food	15.0417	M	1
10	GF	HK PeGac	3	normal food	15.0417	M	1
10	GF	HK PeGac	3	normal food	15.0417	M	1
10	GF	HK PeGac	3	normal food	15.0417	M	1
10	GF	HK PeGac	3	normal food	15.0417	M	1
10	GF	HK PeGac	3	normal food	15.0417	M	1
10	GF	HK PeGac	3	normal food	15.0417	M	1
11	GF	HK PeGac	4	GF food	15.0417	M	1
11	GF	HK PeGac	4	GF food	15.0417	M	1
11	GF	HK PeGac	4	GF food	15.0417	M	1
11	GF	HK PeGac	4	GF food	15.0417	M	1
11	GF	HK PeGac	4	GF food	15.0417	M	1
11	GF	HK PeGac	4	GF food	15.0417	M	1
11	GF	HK PeGac	4	GF food	15.0417	M	1
11	GF	HK PeGac	4	GF food	15.0417	M	1
11	GF	HK PeGac	4	GF food	15.0417	M	1
11	GF	HK PeGac	4	GF food	15.0417	M	1
11	GF	HK PeGac	4	GF food	15.0417	M	1
11	GF	HK PeGac	4	GF food	15.0417	M	1
11	GF	HK PeGac	4	GF food	15.0417	M	1
11	GF	HK PeGac	4	GF food	15.0417	M	1
12	GF	HK PeGac	4	GF food	15.0417	M	1
12	GF	HK PeGac	4	GF food	15.0417	M	1
12	GF	HK PeGac	4	GF food	15.0417	M	1
12	GF	HK PeGac	4	GF food	15.0417	M	1
12	GF	HK PeGac	4	GF food	15.0417	M	1
12	GF	HK PeGac	4	GF food	15.0417	M	1
12	GF	HK PeGac	4	GF food	15.0417	M	1
12	GF	HK PeGac	4	GF food	15.0417	M	1
12	GF	HK PeGac	4	GF food	15.0417	M	1
12	GF	HK PeGac	4	GF food	15.0417	M	1
12	GF	HK PeGac	4	GF food	15.0417	M	1
12	GF	HK PeGac	4	GF food	15.0417	M	1
12	GF	HK PeGac	4	GF food	15.0417	M	1
12	GF	HK PeGac	4	GF food	15.0417	M	1
13	GF	HK PeGac	4	GF food	15.0417	M	1
13	GF	HK PeGac	4	GF food	15.0417	M	1
13	GF	HK PeGac	4	GF food	15.0417	M	1
13	GF	HK PeGac	4	GF food	15.0417	M	1
13	GF	HK PeGac	4	GF food	15.0417	M	1
13	GF	HK PeGac	4	GF food	15.0417	M	1
13	GF	HK PeGac	4	GF food	15.0417	M	1
13	GF	HK PeGac	4	GF food	15.0417	M	1
13	GF	HK PeGac	4	GF food	15.0417	M	1
13	GF	HK PeGac	4	GF food	15.0417	M	1
13	GF	HK PeGac	4	GF food	15.0417	M	1
13	GF	HK PeGac	4	GF food	15.0417	M	1
13	GF	HK PeGac	4	GF food	15.0417	M	1
13	GF	HK PeGac	4	GF food	15.0417	M	1
13	GF	HK PeGac	4	GF food	15.0417	M	1
14	GF	HK PeGac	4	GF food	15.0417	M	1
14	GF	HK PeGac	4	GF food	15.0417	M	1
14	GF	HK PeGac	4	GF food	15.0417	M	1
14	GF	HK PeGac	4	GF food	15.0417	M	1
14	GF	HK PeGac	4	GF food	15.0417	M	1
14	GF	HK PeGac	4	GF food	15.0417	M	1
14	GF	HK PeGac	4	GF food	15.0417	M	1
14	GF	HK PeGac	4	GF food	15.0417	M	1
14	GF	HK PeGac	4	GF food	15.0417	M	1
14	GF	HK PeGac	4	GF food	15.0417	M	1
14	GF	HK PeGac	4	GF food	15.0417	M	1
14	GF	HK PeGac	4	GF food	15.0417	M	1
14	GF	HK PeGac	4	GF food	15.0417	M	1
14	GF	HK PeGac	4	GF food	15.0417	M	1
15	GF	HK PeGac	4	GF food	15.0417	M	1
15	GF	HK PeGac	4	GF food	15.0417	M	1
15	GF	HK PeGac	4	GF food	15.0417	M	1
15	GF	HK PeGac	4	GF food	15.0417	M	1
15	GF	HK PeGac	4	GF food	15.0417	M	1
15	GF	HK PeGac	4	GF food	15.0417	M	1
15	GF	HK PeGac	4	GF food	15.0417	M	1
15	GF	HK PeGac	4	GF food	15.0417	M	1
15	GF	HK PeGac	4	GF food	15.0417	M	1
15	GF	HK PeGac	4	GF food	15.0417	M	1
15	GF	HK PeGac	4	GF food	15.0417	M	1
15	GF	HK PeGac	4	GF food	15.0417	M	1
15	GF	HK PeGac	4	GF food	15.0417	M	1
15	GF	HK PeGac	4	GF food	15.0417	M	1
16	GF	HK PeGac	4	GF food	15.0417	M	1
16	GF	HK PeGac	4	GF food	15.0417	M	1
16	GF	HK PeGac	4	GF food	15.0417	M	1
16	GF	HK PeGac	4	GF food	15.0417	M	1
16	GF	HK PeGac	4	GF food	15.0417	M	1
16	GF	HK PeGac	4	GF food	15.0417	M	1
16	GF	HK PeGac	4	GF food	15.0417	M	1
16	GF	HK PeGac	4	GF food	15.0417	M	1
16	GF	HK PeGac	4	GF food	15.0417	M	1
16	GF	HK PeGac	4	GF food	15.0417	M	1
16	GF	HK PeGac	4	GF food	15.0417	M	1
16	GF	HK PeGac	4	GF food	15.0417	M	1
16	GF	HK PeGac	4	GF food	15.0417	M	1
16	GF	HK PeGac	4	GF food	15.0417	M	1
16	GF	HK PeGac	4	GF food	15.0417	M	1
17	GF	HK PeGac	4	GF food	15.0417	M	1
17	GF	HK PeGac	4	GF food	15.0417	M	1
17	GF	HK PeGac	4	GF food	15.0417	M	1
17	GF	HK PeGac	4	GF food	15.0417	M	1
17	GF	HK PeGac	4	GF food	15.0417	M	1
17	GF	HK PeGac	4	GF food	15.0417	M	1
17	GF	HK PeGac	4	GF food	15.0417	M	1
17	GF	HK PeGac	4	GF food	15.0417	M	1
17	GF	HK PeGac	4	GF food	15.0417	M	1
17	GF	HK PeGac	4	GF food	15.0417	M	1
17	GF	HK PeGac	4	GF food	15.0417	M	1
17	GF	HK PeGac	4	GF food	15.0417	M	1
17	GF	HK PeGac	4	GF food	15.0417	M	1
17	GF	HK PeGac	4	GF food	15.0417	M	1
18	GF	HK PeGac	4	GF food	15.0417	M	1
18	GF	HK PeGac	4	GF food	15.0417	M	1
18	GF	HK PeGac	4	GF food	15.0417	M	1
18	GF	HK PeGac	4	GF food	15.0417	M	1
18	GF	HK PeGac	4	GF food	15.0417	M	1
18	GF	HK PeGac	4	GF food	15.0417	M	1
18	GF	HK PeGac	4	GF food	15.0417	M	1
18	GF	HK PeGac	4	GF food	15.0417	M	1
18	GF	HK PeGac	4	GF food	15.0417	M	1
18	GF	HK PeGac	4	GF food	15.0417	M	1
18	GF	HK PeGac	4	GF food	15.0417	M	1
18	GF	HK PeGac	4	GF food	15.0417	M	1
18	GF	HK PeGac	4	GF food	15.0417	M	1
18	GF	HK PeGac	4	GF food	15.0417	M	1
18	GF	HK PeGac	4	GF food	15.0417	M	1
19	GF	HK PeGac	4	GF food	15.0417	M	1
19	GF	HK PeGac	4	GF food	15.0417	M	1
19	GF	HK PeGac	4	GF food	15.0417	M	1
19	GF	HK PeGac	4	GF food	15.0417	M	1
19	GF	HK PeGac	4	GF food	15.0417	M	1
19	GF	HK PeGac	4	GF food	15.0417	M	1
19	GF	HK PeGac	4	GF food	15.0417	M	1
19	GF	HK PeGac	4	GF food	15.0417	M	1
19	GF	HK PeGac	4	GF food	15.0417	M	1
19	GF	HK PeGac	4	GF food	15.0417	M	1
19	GF	HK PeGac	4	GF food	15.0417	M	1
19	GF	HK PeGac	4	GF food	15.0417	M	1
19	GF	HK PeGac	4	GF food	15.0417	M	1
2	GF	HK PeGac	3	normal food	15.0417	M	1
2	GF	HK PeGac	3	normal food	15.0417	M	1
2	GF	HK PeGac	3	normal food	15.0417	M	1
2	GF	HK PeGac	3	normal food	15.0417	M	1
2	GF	HK PeGac	3	normal food	15.0417	M	1
2	GF	HK PeGac	3	normal food	15.0417	M	1
2	GF	HK PeGac	3	normal food	15.0417	M	1
2	GF	HK PeGac	3	normal food	15.0417	M	1
2	GF	HK PeGac	3	normal food	15.0417	M	1
2	GF	HK PeGac	3	normal food	15.0417	M	1
2	GF	HK PeGac	3	normal food	15.0417	M	1
2	GF	HK PeGac	3	normal food	15.0417	M	1
2	GF	HK PeGac	3	normal food	15.0417	M	1
2	GF	HK PeGac	3	normal food	15.0417	M	1
20	GF	HK PeGac	4	GF food	15.0417	M	1
20	GF	HK PeGac	4	GF food	15.0417	M	1
20	GF	HK PeGac	4	GF food	15.0417	M	1
20	GF	HK PeGac	4	GF food	15.0417	M	1
20	GF	HK PeGac	4	GF food	15.0417	M	1
20	GF	HK PeGac	4	GF food	15.0417	M	1
20	GF	HK PeGac	4	GF food	15.0417	M	1
20	GF	HK PeGac	4	GF food	15.0417	M	1
20	GF	HK PeGac	4	GF food	15.0417	M	1
20	GF	HK PeGac	4	GF food	15.0417	M	1
20	GF	HK PeGac	4	GF food	15.0417	M	1
20	GF	HK PeGac	4	GF food	15.0417	M	1
20	GF	HK PeGac	4	GF food	15.0417	M	1
20	GF	HK PeGac	4	GF food	15.0417	M	1
20	GF	HK PeGac	4	GF food	15.0417	M	1
21	GF	HK Pewt	2	GF food	15.0417	M	1
21	GF	HK Pewt	2	GF food	15.0417	M	1
21	GF	HK Pewt	2	GF food	15.0417	M	1
21	GF	HK Pewt	2	GF food	15.0417	M	1
21	GF	HK Pewt	2	GF food	15.0417	M	1
21	GF	HK Pewt	2	GF food	15.0417	M	1
21	GF	HK Pewt	2	GF food	15.0417	M	1
21	GF	HK Pewt	2	GF food	15.0417	M	1
21	GF	HK Pewt	2	GF food	15.0417	M	1
21	GF	HK Pewt	2	GF food	15.0417	M	1
21	GF	HK Pewt	2	GF food	15.0417	M	1
21	GF	HK Pewt	2	GF food	15.0417	M	1
22	GF	HK Pewt	2	GF food	15.0417	M	1
22	GF	HK Pewt	2	GF food	15.0417	M	1
22	GF	HK Pewt	2	GF food	15.0417	M	1
22	GF	HK Pewt	2	GF food	15.0417	M	1
22	GF	HK Pewt	2	GF food	15.0417	M	1
22	GF	HK Pewt	2	GF food	15.0417	M	1
22	GF	HK Pewt	2	GF food	15.0417	M	1
22	GF	HK Pewt	2	GF food	15.0417	M	1
22	GF	HK Pewt	2	GF food	15.0417	M	1
22	GF	HK Pewt	2	GF food	15.0417	M	1
22	GF	HK Pewt	2	GF food	15.0417	M	1
22	GF	HK Pewt	2	GF food	15.0417	M	1
23	GF	HK Pewt	2	GF food	15.0417	M	1
23	GF	HK Pewt	2	GF food	15.0417	M	1
23	GF	HK Pewt	2	GF food	15.0417	M	1
23	GF	HK Pewt	2	GF food	15.0417	M	1
23	GF	HK Pewt	2	GF food	15.0417	M	1
23	GF	HK Pewt	2	GF food	15.0417	M	1
23	GF	HK Pewt	2	GF food	15.0417	M	1
24	GF	HK Pewt	2	GF food	15.0417	M	1
24	GF	HK Pewt	2	GF food	15.0417	M	1
24	GF	HK Pewt	2	GF food	15.0417	M	1
24	GF	HK Pewt	2	GF food	15.0417	M	1
24	GF	HK Pewt	2	GF food	15.0417	M	1
24	GF	HK Pewt	2	GF food	15.0417	M	1
24	GF	HK Pewt	2	GF food	15.0417	M	1
24	GF	HK Pewt	2	GF food	15.0417	M	1
24	GF	HK Pewt	2	GF food	15.0417	M	1
24	GF	HK Pewt	2	GF food	15.0417	M	1
26	GF	HK Pewt	2	GF food	15.0417	M	1
26	GF	HK Pewt	2	GF food	15.0417	M	1
26	GF	HK Pewt	2	GF food	15.0417	M	1
26	GF	HK Pewt	2	GF food	15.0417	M	1
26	GF	HK Pewt	2	GF food	15.0417	M	1
26	GF	HK Pewt	2	GF food	15.0417	M	1
26	GF	HK Pewt	2	GF food	15.0417	M	1
26	GF	HK Pewt	2	GF food	15.0417	M	1
26	GF	HK Pewt	2	GF food	15.0417	M	1
27	GF	HK Pewt	2	GF food	15.0417	M	1
27	GF	HK Pewt	2	GF food	15.0417	M	1
27	GF	HK Pewt	2	GF food	15.0417	M	1
27	GF	HK Pewt	2	GF food	15.0417	M	1
27	GF	HK Pewt	2	GF food	15.0417	M	1
27	GF	HK Pewt	2	GF food	15.0417	M	1
27	GF	HK Pewt	2	GF food	15.0417	M	1
28	GF	HK Pewt	2	GF food	15.0417	M	1
28	GF	HK Pewt	2	GF food	15.0417	M	1
28	GF	HK Pewt	2	GF food	15.0417	M	1
28	GF	HK Pewt	2	GF food	15.0417	M	1
28	GF	HK Pewt	2	GF food	15.0417	M	1
28	GF	HK Pewt	2	GF food	15.0417	M	1
28	GF	HK Pewt	2	GF food	15.0417	M	1
28	GF	HK Pewt	2	GF food	15.0417	M	1
29	GF	HK Pewt	2	GF food	15.0417	M	1
29	GF	HK Pewt	2	GF food	15.0417	M	1
29	GF	HK Pewt	2	GF food	15.0417	M	1
29	GF	HK Pewt	2	GF food	15.0417	M	1
29	GF	HK Pewt	2	GF food	15.0417	M	1
29	GF	HK Pewt	2	GF food	15.0417	M	1
29	GF	HK Pewt	2	GF food	15.0417	M	1
29	GF	HK Pewt	2	GF food	15.0417	M	1
29	GF	HK Pewt	2	GF food	15.0417	M	1
29	GF	HK Pewt	2	GF food	15.0417	M	1
29	GF	HK Pewt	2	GF food	15.0417	M	1
3	GF	HK PeGac	3	normal food	15.0417	M	1
3	GF	HK PeGac	3	normal food	15.0417	M	1
3	GF	HK PeGac	3	normal food	15.0417	M	1
3	GF	HK PeGac	3	normal food	15.0417	M	1
3	GF	HK PeGac	3	normal food	15.0417	M	1
3	GF	HK PeGac	3	normal food	15.0417	M	1
3	GF	HK PeGac	3	normal food	15.0417	M	1
3	GF	HK PeGac	3	normal food	15.0417	M	1
3	GF	HK PeGac	3	normal food	15.0417	M	1
3	GF	HK PeGac	3	normal food	15.0417	M	1
3	GF	HK PeGac	3	normal food	15.0417	M	1
3	GF	HK PeGac	3	normal food	15.0417	M	1
30	GF	HK Pewt	2	GF food	15.0417	M	1
30	GF	HK Pewt	2	GF food	15.0417	M	1
30	GF	HK Pewt	2	GF food	15.0417	M	1
30	GF	HK Pewt	2	GF food	15.0417	M	1
31	GF	HK Pewt	1	normal food	15.0417	M	1
31	GF	HK Pewt	1	normal food	15.0417	M	1
31	GF	HK Pewt	1	normal food	15.0417	M	1
31	GF	HK Pewt	1	normal food	15.0417	M	1
31	GF	HK Pewt	1	normal food	15.0417	M	1
31	GF	HK Pewt	1	normal food	15.0417	M	1
31	GF	HK Pewt	1	normal food	15.0417	M	1
32	GF	HK Pewt	1	normal food	15.0417	M	1
32	GF	HK Pewt	1	normal food	15.0417	M	1
32	GF	HK Pewt	1	normal food	15.0417	M	1
32	GF	HK Pewt	1	normal food	15.0417	M	1
32	GF	HK Pewt	1	normal food	15.0417	M	1
32	GF	HK Pewt	1	normal food	15.0417	M	1
33	GF	HK Pewt	1	normal food	15.0417	M	1
33	GF	HK Pewt	1	normal food	15.0417	M	1
33	GF	HK Pewt	1	normal food	15.0417	M	1
33	GF	HK Pewt	1	normal food	15.0417	M	1
33	GF	HK Pewt	1	normal food	15.0417	M	1
33	GF	HK Pewt	1	normal food	15.0417	M	1
33	GF	HK Pewt	1	normal food	15.0417	M	1
33	GF	HK Pewt	1	normal food	15.0417	M	1
33	GF	HK Pewt	1	normal food	15.0417	M	1
34	GF	HK Pewt	1	normal food	15.0417	M	1
34	GF	HK Pewt	1	normal food	15.0417	M	1
34	GF	HK Pewt	1	normal food	15.0417	M	1
34	GF	HK Pewt	1	normal food	15.0417	M	1
34	GF	HK Pewt	1	normal food	15.0417	M	1
34	GF	HK Pewt	1	normal food	15.0417	M	1
34	GF	HK Pewt	1	normal food	15.0417	M	1
34	GF	HK Pewt	1	normal food	15.0417	M	1
35	GF	HK Pewt	1	normal food	15.0417	M	1
35	GF	HK Pewt	1	normal food	15.0417	M	1
35	GF	HK Pewt	1	normal food	15.0417	M	1
35	GF	HK Pewt	1	normal food	15.0417	M	1
35	GF	HK Pewt	1	normal food	15.0417	M	1
35	GF	HK Pewt	1	normal food	15.0417	M	1
35	GF	HK Pewt	1	normal food	15.0417	M	1
35	GF	HK Pewt	1	normal food	15.0417	M	1
36	GF	HK Pewt	1	normal food	15.0417	M	1
36	GF	HK Pewt	1	normal food	15.0417	M	1
36	GF	HK Pewt	1	normal food	15.0417	M	1
36	GF	HK Pewt	1	normal food	15.0417	M	1
36	GF	HK Pewt	1	normal food	15.0417	M	1
36	GF	HK Pewt	1	normal food	15.0417	M	1
37	GF	HK Pewt	1	normal food	15.0417	M	1
37	GF	HK Pewt	1	normal food	15.0417	M	1
37	GF	HK Pewt	1	normal food	15.0417	M	1
37	GF	HK Pewt	1	normal food	15.0417	M	1
37	GF	HK Pewt	1	normal food	15.0417	M	1
37	GF	HK Pewt	1	normal food	15.0417	M	1
37	GF	HK Pewt	1	normal food	15.0417	M	1
37	GF	HK Pewt	1	normal food	15.0417	M	1
37	GF	HK Pewt	1	normal food	15.0417	M	1
37	GF	HK Pewt	1	normal food	15.0417	M	1
38	GF	HK Pewt	1	normal food	15.0417	M	1
38	GF	HK Pewt	1	normal food	15.0417	M	1
38	GF	HK Pewt	1	normal food	15.0417	M	1
38	GF	HK Pewt	1	normal food	15.0417	M	1
38	GF	HK Pewt	1	normal food	15.0417	M	1
38	GF	HK Pewt	1	normal food	15.0417	M	1
39	GF	HK Pewt	1	normal food	15.0417	M	1
39	GF	HK Pewt	1	normal food	15.0417	M	1
39	GF	HK Pewt	1	normal food	15.0417	M	1
39	GF	HK Pewt	1	normal food	15.0417	M	1
39	GF	HK Pewt	1	normal food	15.0417	M	1
39	GF	HK Pewt	1	normal food	15.0417	M	1
39	GF	HK Pewt	1	normal food	15.0417	M	1
4	GF	HK PeGac	3	normal food	15.0417	M	1
4	GF	HK PeGac	3	normal food	15.0417	M	1
4	GF	HK PeGac	3	normal food	15.0417	M	1
4	GF	HK PeGac	3	normal food	15.0417	M	1
4	GF	HK PeGac	3	normal food	15.0417	M	1
4	GF	HK PeGac	3	normal food	15.0417	M	1
4	GF	HK PeGac	3	normal food	15.0417	M	1
4	GF	HK PeGac	3	normal food	15.0417	M	1
4	GF	HK PeGac	3	normal food	15.0417	M	1
4	GF	HK PeGac	3	normal food	15.0417	M	1
4	GF	HK PeGac	3	normal food	15.0417	M	1
4	GF	HK PeGac	3	normal food	15.0417	M	1
4	GF	HK PeGac	3	normal food	15.0417	M	1
40	GF	HK Pewt	1	normal food	15.0417	M	1
40	GF	HK Pewt	1	normal food	15.0417	M	1
40	GF	HK Pewt	1	normal food	15.0417	M	1
40	GF	HK Pewt	1	normal food	15.0417	M	1
40	GF	HK Pewt	1	normal food	15.0417	M	1
40	GF	HK Pewt	1	normal food	15.0417	M	1
40	GF	HK Pewt	1	normal food	15.0417	M	1
41	nonGF	HK PeGac	6	normal food	15.0417	M	1
41	nonGF	HK PeGac	6	normal food	15.0417	M	1
41	nonGF	HK PeGac	6	normal food	15.0417	M	1
41	nonGF	HK PeGac	6	normal food	15.0417	M	1
41	nonGF	HK PeGac	6	normal food	15.0417	M	1
41	nonGF	HK PeGac	6	normal food	15.0417	M	1
41	nonGF	HK PeGac	6	normal food	15.0417	M	1
41	nonGF	HK PeGac	6	normal food	15.0417	M	1
41	nonGF	HK PeGac	6	normal food	15.0417	M	1
41	nonGF	HK PeGac	6	normal food	15.0417	M	1
41	nonGF	HK PeGac	6	normal food	15.0417	M	1
41	nonGF	HK PeGac	6	normal food	15.0417	M	1
41	nonGF	HK PeGac	6	normal food	15.0417	M	1
41	nonGF	HK PeGac	6	normal food	15.0417	M	1
42	nonGF	HK PeGac	6	normal food	15.0417	M	1
42	nonGF	HK PeGac	6	normal food	15.0417	M	1
42	nonGF	HK PeGac	6	normal food	15.0417	M	1
42	nonGF	HK PeGac	6	normal food	15.0417	M	1
42	nonGF	HK PeGac	6	normal food	15.0417	M	1
42	nonGF	HK PeGac	6	normal food	15.0417	M	1
42	nonGF	HK PeGac	6	normal food	15.0417	M	1
42	nonGF	HK PeGac	6	normal food	15.0417	M	1
42	nonGF	HK PeGac	6	normal food	15.0417	M	1
42	nonGF	HK PeGac	6	normal food	15.0417	M	1
42	nonGF	HK PeGac	6	normal food	15.0417	M	1
42	nonGF	HK PeGac	6	normal food	15.0417	M	1
42	nonGF	HK PeGac	6	normal food	15.0417	M	1
42	nonGF	HK PeGac	6	normal food	15.0417	M	1
43	nonGF	HK PeGac	6	normal food	15.0417	M	1
43	nonGF	HK PeGac	6	normal food	15.0417	M	1
43	nonGF	HK PeGac	6	normal food	15.0417	M	1
43	nonGF	HK PeGac	6	normal food	15.0417	M	1
43	nonGF	HK PeGac	6	normal food	15.0417	M	1
43	nonGF	HK PeGac	6	normal food	15.0417	M	1
43	nonGF	HK PeGac	6	normal food	15.0417	M	1
43	nonGF	HK PeGac	6	normal food	15.0417	M	1
43	nonGF	HK PeGac	6	normal food	15.0417	M	1
43	nonGF	HK PeGac	6	normal food	15.0417	M	1
43	nonGF	HK PeGac	6	normal food	15.0417	M	1
43	nonGF	HK PeGac	6	normal food	15.0417	M	1
43	nonGF	HK PeGac	6	normal food	15.0417	M	1
44	nonGF	HK PeGac	6	normal food	15.0417	M	1
44	nonGF	HK PeGac	6	normal food	15.0417	M	1
44	nonGF	HK PeGac	6	normal food	15.0417	M	1
44	nonGF	HK PeGac	6	normal food	15.0417	M	1
44	nonGF	HK PeGac	6	normal food	15.0417	M	1
44	nonGF	HK PeGac	6	normal food	15.0417	M	1
44	nonGF	HK PeGac	6	normal food	15.0417	M	1
44	nonGF	HK PeGac	6	normal food	15.0417	M	1
44	nonGF	HK PeGac	6	normal food	15.0417	M	1
44	nonGF	HK PeGac	6	normal food	15.0417	M	1
44	nonGF	HK PeGac	6	normal food	15.0417	M	1
44	nonGF	HK PeGac	6	normal food	15.0417	M	1
44	nonGF	HK PeGac	6	normal food	15.0417	M	1
44	nonGF	HK PeGac	6	normal food	15.0417	M	1
45	nonGF	HK PeGac	6	normal food	15.0417	M	1
45	nonGF	HK PeGac	6	normal food	15.0417	M	1
45	nonGF	HK PeGac	6	normal food	15.0417	M	1
45	nonGF	HK PeGac	6	normal food	15.0417	M	1
45	nonGF	HK PeGac	6	normal food	15.0417	M	1
45	nonGF	HK PeGac	6	normal food	15.0417	M	1
45	nonGF	HK PeGac	6	normal food	15.0417	M	1
45	nonGF	HK PeGac	6	normal food	15.0417	M	1
45	nonGF	HK PeGac	6	normal food	15.0417	M	1
45	nonGF	HK PeGac	6	normal food	15.0417	M	1
45	nonGF	HK PeGac	6	normal food	15.0417	M	1
45	nonGF	HK PeGac	6	normal food	15.0417	M	1
46	nonGF	HK PeGac	6	normal food	15.0417	M	1
46	nonGF	HK PeGac	6	normal food	15.0417	M	1
46	nonGF	HK PeGac	6	normal food	15.0417	M	1
46	nonGF	HK PeGac	6	normal food	15.0417	M	1
46	nonGF	HK PeGac	6	normal food	15.0417	M	1
46	nonGF	HK PeGac	6	normal food	15.0417	M	1
46	nonGF	HK PeGac	6	normal food	15.0417	M	1
46	nonGF	HK PeGac	6	normal food	15.0417	M	1
46	nonGF	HK PeGac	6	normal food	15.0417	M	1
46	nonGF	HK PeGac	6	normal food	15.0417	M	1
46	nonGF	HK PeGac	6	normal food	15.0417	M	1
46	nonGF	HK PeGac	6	normal food	15.0417	M	1
46	nonGF	HK PeGac	6	normal food	15.0417	M	1
47	nonGF	HK PeGac	6	normal food	15.0417	M	1
47	nonGF	HK PeGac	6	normal food	15.0417	M	1
47	nonGF	HK PeGac	6	normal food	15.0417	M	1
47	nonGF	HK PeGac	6	normal food	15.0417	M	1
47	nonGF	HK PeGac	6	normal food	15.0417	M	1
47	nonGF	HK PeGac	6	normal food	15.0417	M	1
47	nonGF	HK PeGac	6	normal food	15.0417	M	1
47	nonGF	HK PeGac	6	normal food	15.0417	M	1
47	nonGF	HK PeGac	6	normal food	15.0417	M	1
47	nonGF	HK PeGac	6	normal food	15.0417	M	1
47	nonGF	HK PeGac	6	normal food	15.0417	M	1
47	nonGF	HK PeGac	6	normal food	15.0417	M	1
47	nonGF	HK PeGac	6	normal food	15.0417	M	1
47	nonGF	HK PeGac	6	normal food	15.0417	M	1
48	nonGF	HK PeGac	6	normal food	15.0417	M	1
48	nonGF	HK PeGac	6	normal food	15.0417	M	1
48	nonGF	HK PeGac	6	normal food	15.0417	M	1
48	nonGF	HK PeGac	6	normal food	15.0417	M	1
48	nonGF	HK PeGac	6	normal food	15.0417	M	1
48	nonGF	HK PeGac	6	normal food	15.0417	M	1
48	nonGF	HK PeGac	6	normal food	15.0417	M	1
48	nonGF	HK PeGac	6	normal food	15.0417	M	1
48	nonGF	HK PeGac	6	normal food	15.0417	M	1
48	nonGF	HK PeGac	6	normal food	15.0417	M	1
48	nonGF	HK PeGac	6	normal food	15.0417	M	1
48	nonGF	HK PeGac	6	normal food	15.0417	M	1
48	nonGF	HK PeGac	6	normal food	15.0417	M	1
48	nonGF	HK PeGac	6	normal food	15.0417	M	1
48	nonGF	HK PeGac	6	normal food	15.0417	M	1
49	nonGF	HK PeGac	6	normal food	15.0417	M	1
49	nonGF	HK PeGac	6	normal food	15.0417	M	1
49	nonGF	HK PeGac	6	normal food	15.0417	M	1
49	nonGF	HK PeGac	6	normal food	15.0417	M	1
49	nonGF	HK PeGac	6	normal food	15.0417	M	1
49	nonGF	HK PeGac	6	normal food	15.0417	M	1
49	nonGF	HK PeGac	6	normal food	15.0417	M	1
49	nonGF	HK PeGac	6	normal food	15.0417	M	1
49	nonGF	HK PeGac	6	normal food	15.0417	M	1
49	nonGF	HK PeGac	6	normal food	15.0417	M	1
49	nonGF	HK PeGac	6	normal food	15.0417	M	1
49	nonGF	HK PeGac	6	normal food	15.0417	M	1
49	nonGF	HK PeGac	6	normal food	15.0417	M	1
49	nonGF	HK PeGac	6	normal food	15.0417	M	1
5	GF	HK PeGac	3	normal food	15.0417	M	1
5	GF	HK PeGac	3	normal food	15.0417	M	1
5	GF	HK PeGac	3	normal food	15.0417	M	1
5	GF	HK PeGac	3	normal food	15.0417	M	1
5	GF	HK PeGac	3	normal food	15.0417	M	1
5	GF	HK PeGac	3	normal food	15.0417	M	1
5	GF	HK PeGac	3	normal food	15.0417	M	1
5	GF	HK PeGac	3	normal food	15.0417	M	1
5	GF	HK PeGac	3	normal food	15.0417	M	1
5	GF	HK PeGac	3	normal food	15.0417	M	1
5	GF	HK PeGac	3	normal food	15.0417	M	1
5	GF	HK PeGac	3	normal food	15.0417	M	1
5	GF	HK PeGac	3	normal food	15.0417	M	1
5	GF	HK PeGac	3	normal food	15.0417	M	1
50	nonGF	HK PeGac	6	normal food	15.0417	M	1
50	nonGF	HK PeGac	6	normal food	15.0417	M	1
50	nonGF	HK PeGac	6	normal food	15.0417	M	1
50	nonGF	HK PeGac	6	normal food	15.0417	M	1
50	nonGF	HK PeGac	6	normal food	15.0417	M	1
50	nonGF	HK PeGac	6	normal food	15.0417	M	1
50	nonGF	HK PeGac	6	normal food	15.0417	M	1
50	nonGF	HK PeGac	6	normal food	15.0417	M	1
50	nonGF	HK PeGac	6	normal food	15.0417	M	1
50	nonGF	HK PeGac	6	normal food	15.0417	M	1
50	nonGF	HK PeGac	6	normal food	15.0417	M	1
50	nonGF	HK PeGac	6	normal food	15.0417	M	1
50	nonGF	HK PeGac	6	normal food	15.0417	M	1
50	nonGF	HK PeGac	6	normal food	15.0417	M	1
51	nonGF	HK PeGac	6	normal food	15.0417	M	1
51	nonGF	HK PeGac	6	normal food	15.0417	M	1
51	nonGF	HK PeGac	6	normal food	15.0417	M	1
51	nonGF	HK PeGac	6	normal food	15.0417	M	1
51	nonGF	HK PeGac	6	normal food	15.0417	M	1
51	nonGF	HK PeGac	6	normal food	15.0417	M	1
51	nonGF	HK PeGac	6	normal food	15.0417	M	1
51	nonGF	HK PeGac	6	normal food	15.0417	M	1
51	nonGF	HK PeGac	6	normal food	15.0417	M	1
51	nonGF	HK PeGac	6	normal food	15.0417	M	1
51	nonGF	HK PeGac	6	normal food	15.0417	M	1
51	nonGF	HK PeGac	6	normal food	15.0417	M	1
51	nonGF	HK PeGac	6	normal food	15.0417	M	1
51	nonGF	HK PeGac	6	normal food	15.0417	M	1
52	nonGF	HK PeGac	6	normal food	15.0417	M	1
52	nonGF	HK PeGac	6	normal food	15.0417	M	1
52	nonGF	HK PeGac	6	normal food	15.0417	M	1
52	nonGF	HK PeGac	6	normal food	15.0417	M	1
52	nonGF	HK PeGac	6	normal food	15.0417	M	1
52	nonGF	HK PeGac	6	normal food	15.0417	M	1
52	nonGF	HK PeGac	6	normal food	15.0417	M	1
52	nonGF	HK PeGac	6	normal food	15.0417	M	1
52	nonGF	HK PeGac	6	normal food	15.0417	M	1
52	nonGF	HK PeGac	6	normal food	15.0417	M	1
52	nonGF	HK PeGac	6	normal food	15.0417	M	1
52	nonGF	HK PeGac	6	normal food	15.0417	M	1
52	nonGF	HK PeGac	6	normal food	15.0417	M	1
52	nonGF	HK PeGac	6	normal food	15.0417	M	1
52	nonGF	HK PeGac	6	normal food	15.0417	M	1
53	nonGF	HK PeGac	6	normal food	15.0417	M	1
53	nonGF	HK PeGac	6	normal food	15.0417	M	1
53	nonGF	HK PeGac	6	normal food	15.0417	M	1
53	nonGF	HK PeGac	6	normal food	15.0417	M	1
53	nonGF	HK PeGac	6	normal food	15.0417	M	1
53	nonGF	HK PeGac	6	normal food	15.0417	M	1
53	nonGF	HK PeGac	6	normal food	15.0417	M	1
53	nonGF	HK PeGac	6	normal food	15.0417	M	1
53	nonGF	HK PeGac	6	normal food	15.0417	M	1
53	nonGF	HK PeGac	6	normal food	15.0417	M	1
53	nonGF	HK PeGac	6	normal food	15.0417	M	1
54	nonGF	HK PeGac	6	normal food	15.0417	M	1
54	nonGF	HK PeGac	6	normal food	15.0417	M	1
54	nonGF	HK PeGac	6	normal food	15.0417	M	1
54	nonGF	HK PeGac	6	normal food	15.0417	M	1
54	nonGF	HK PeGac	6	normal food	15.0417	M	1
54	nonGF	HK PeGac	6	normal food	15.0417	M	1
54	nonGF	HK PeGac	6	normal food	15.0417	M	1
54	nonGF	HK PeGac	6	normal food	15.0417	M	1
54	nonGF	HK PeGac	6	normal food	15.0417	M	1
54	nonGF	HK PeGac	6	normal food	15.0417	M	1
54	nonGF	HK PeGac	6	normal food	15.0417	M	1
54	nonGF	HK PeGac	6	normal food	15.0417	M	1
54	nonGF	HK PeGac	6	normal food	15.0417	M	1
54	nonGF	HK PeGac	6	normal food	15.0417	M	1
54	nonGF	HK PeGac	6	normal food	15.0417	M	1
55	nonGF	HK PeGac	6	normal food	15.0417	M	1
55	nonGF	HK PeGac	6	normal food	15.0417	M	1
55	nonGF	HK PeGac	6	normal food	15.0417	M	1
55	nonGF	HK PeGac	6	normal food	15.0417	M	1
55	nonGF	HK PeGac	6	normal food	15.0417	M	1
55	nonGF	HK PeGac	6	normal food	15.0417	M	1
55	nonGF	HK PeGac	6	normal food	15.0417	M	1
55	nonGF	HK PeGac	6	normal food	15.0417	M	1
55	nonGF	HK PeGac	6	normal food	15.0417	M	1
55	nonGF	HK PeGac	6	normal food	15.0417	M	1
55	nonGF	HK PeGac	6	normal food	15.0417	M	1
55	nonGF	HK PeGac	6	normal food	15.0417	M	1
55	nonGF	HK PeGac	6	normal food	15.0417	M	1
56	nonGF	HK PeGac	6	normal food	15.0417	M	1
56	nonGF	HK PeGac	6	normal food	15.0417	M	1
56	nonGF	HK PeGac	6	normal food	15.0417	M	1
56	nonGF	HK PeGac	6	normal food	15.0417	M	1
56	nonGF	HK PeGac	6	normal food	15.0417	M	1
56	nonGF	HK PeGac	6	normal food	15.0417	M	1
56	nonGF	HK PeGac	6	normal food	15.0417	M	1
56	nonGF	HK PeGac	6	normal food	15.0417	M	1
56	nonGF	HK PeGac	6	normal food	15.0417	M	1
56	nonGF	HK PeGac	6	normal food	15.0417	M	1
56	nonGF	HK PeGac	6	normal food	15.0417	M	1
56	nonGF	HK PeGac	6	normal food	15.0417	M	1
56	nonGF	HK PeGac	6	normal food	15.0417	M	1
57	nonGF	HK PeGac	6	normal food	15.0417	M	1
57	nonGF	HK PeGac	6	normal food	15.0417	M	1
57	nonGF	HK PeGac	6	normal food	15.0417	M	1
57	nonGF	HK PeGac	6	normal food	15.0417	M	1
57	nonGF	HK PeGac	6	normal food	15.0417	M	1
57	nonGF	HK PeGac	6	normal food	15.0417	M	1
57	nonGF	HK PeGac	6	normal food	15.0417	M	1
57	nonGF	HK PeGac	6	normal food	15.0417	M	1
57	nonGF	HK PeGac	6	normal food	15.0417	M	1
57	nonGF	HK PeGac	6	normal food	15.0417	M	1
57	nonGF	HK PeGac	6	normal food	15.0417	M	1
57	nonGF	HK PeGac	6	normal food	15.0417	M	1
57	nonGF	HK PeGac	6	normal food	15.0417	M	1
57	nonGF	HK PeGac	6	normal food	15.0417	M	1
58	nonGF	HK PeGac	6	normal food	15.0417	M	1
58	nonGF	HK PeGac	6	normal food	15.0417	M	1
58	nonGF	HK PeGac	6	normal food	15.0417	M	1
58	nonGF	HK PeGac	6	normal food	15.0417	M	1
58	nonGF	HK PeGac	6	normal food	15.0417	M	1
58	nonGF	HK PeGac	6	normal food	15.0417	M	1
58	nonGF	HK PeGac	6	normal food	15.0417	M	1
58	nonGF	HK PeGac	6	normal food	15.0417	M	1
58	nonGF	HK PeGac	6	normal food	15.0417	M	1
58	nonGF	HK PeGac	6	normal food	15.0417	M	1
58	nonGF	HK PeGac	6	normal food	15.0417	M	1
58	nonGF	HK PeGac	6	normal food	15.0417	M	1
58	nonGF	HK PeGac	6	normal food	15.0417	M	1
59	nonGF	HK PeGac	6	normal food	15.0417	M	1
59	nonGF	HK PeGac	6	normal food	15.0417	M	1
59	nonGF	HK PeGac	6	normal food	15.0417	M	1
59	nonGF	HK PeGac	6	normal food	15.0417	M	1
59	nonGF	HK PeGac	6	normal food	15.0417	M	1
59	nonGF	HK PeGac	6	normal food	15.0417	M	1
59	nonGF	HK PeGac	6	normal food	15.0417	M	1
59	nonGF	HK PeGac	6	normal food	15.0417	M	1
59	nonGF	HK PeGac	6	normal food	15.0417	M	1
59	nonGF	HK PeGac	6	normal food	15.0417	M	1
59	nonGF	HK PeGac	6	normal food	15.0417	M	1
59	nonGF	HK PeGac	6	normal food	15.0417	M	1
6	GF	HK PeGac	3	normal food	15.0417	M	1
6	GF	HK PeGac	3	normal food	15.0417	M	1
6	GF	HK PeGac	3	normal food	15.0417	M	1
6	GF	HK PeGac	3	normal food	15.0417	M	1
6	GF	HK PeGac	3	normal food	15.0417	M	1
6	GF	HK PeGac	3	normal food	15.0417	M	1
6	GF	HK PeGac	3	normal food	15.0417	M	1
6	GF	HK PeGac	3	normal food	15.0417	M	1
6	GF	HK PeGac	3	normal food	15.0417	M	1
6	GF	HK PeGac	3	normal food	15.0417	M	1
6	GF	HK PeGac	3	normal food	15.0417	M	1
6	GF	HK PeGac	3	normal food	15.0417	M	1
6	GF	HK PeGac	3	normal food	15.0417	M	1
6	GF	HK PeGac	3	normal food	15.0417	M	1
6	GF	HK PeGac	3	normal food	15.0417	M	1
60	nonGF	HK PeGac	6	normal food	15.0417	M	1
60	nonGF	HK PeGac	6	normal food	15.0417	M	1
60	nonGF	HK PeGac	6	normal food	15.0417	M	1
60	nonGF	HK PeGac	6	normal food	15.0417	M	1
60	nonGF	HK PeGac	6	normal food	15.0417	M	1
60	nonGF	HK PeGac	6	normal food	15.0417	M	1
60	nonGF	HK PeGac	6	normal food	15.0417	M	1
60	nonGF	HK PeGac	6	normal food	15.0417	M	1
60	nonGF	HK PeGac	6	normal food	15.0417	M	1
60	nonGF	HK PeGac	6	normal food	15.0417	M	1
60	nonGF	HK PeGac	6	normal food	15.0417	M	1
60	nonGF	HK PeGac	6	normal food	15.0417	M	1
60	nonGF	HK PeGac	6	normal food	15.0417	M	1
61	nonGF	HK Pewt	5	normal food	15.0417	M	1
61	nonGF	HK Pewt	5	normal food	15.0417	M	1
61	nonGF	HK Pewt	5	normal food	15.0417	M	1
61	nonGF	HK Pewt	5	normal food	15.0417	M	1
61	nonGF	HK Pewt	5	normal food	15.0417	M	1
61	nonGF	HK Pewt	5	normal food	15.0417	M	1
62	nonGF	HK Pewt	5	normal food	15.0417	M	1
62	nonGF	HK Pewt	5	normal food	15.0417	M	1
62	nonGF	HK Pewt	5	normal food	15.0417	M	1
62	nonGF	HK Pewt	5	normal food	15.0417	M	1
62	nonGF	HK Pewt	5	normal food	15.0417	M	1
62	nonGF	HK Pewt	5	normal food	15.0417	M	1
63	nonGF	HK Pewt	5	normal food	15.0417	M	1
63	nonGF	HK Pewt	5	normal food	15.0417	M	1
63	nonGF	HK Pewt	5	normal food	15.0417	M	1
63	nonGF	HK Pewt	5	normal food	15.0417	M	1
63	nonGF	HK Pewt	5	normal food	15.0417	M	1
63	nonGF	HK Pewt	5	normal food	15.0417	M	1
65	nonGF	HK Pewt	5	normal food	15.0417	M	1
65	nonGF	HK Pewt	5	normal food	15.0417	M	1
65	nonGF	HK Pewt	5	normal food	15.0417	M	1
65	nonGF	HK Pewt	5	normal food	15.0417	M	1
65	nonGF	HK Pewt	5	normal food	15.0417	M	1
65	nonGF	HK Pewt	5	normal food	15.0417	M	1
65	nonGF	HK Pewt	5	normal food	15.0417	M	1
66	nonGF	HK Pewt	5	normal food	15.0417	M	1
66	nonGF	HK Pewt	5	normal food	15.0417	M	1
66	nonGF	HK Pewt	5	normal food	15.0417	M	1
66	nonGF	HK Pewt	5	normal food	15.0417	M	1
66	nonGF	HK Pewt	5	normal food	15.0417	M	1
66	nonGF	HK Pewt	5	normal food	15.0417	M	1
66	nonGF	HK Pewt	5	normal food	15.0417	M	1
67	nonGF	HK Pewt	5	normal food	15.0417	M	1
67	nonGF	HK Pewt	5	normal food	15.0417	M	1
67	nonGF	HK Pewt	5	normal food	15.0417	M	1
67	nonGF	HK Pewt	5	normal food	15.0417	M	1
67	nonGF	HK Pewt	5	normal food	15.0417	M	1
67	nonGF	HK Pewt	5	normal food	15.0417	M	1
67	nonGF	HK Pewt	5	normal food	15.0417	M	1
67	nonGF	HK Pewt	5	normal food	15.0417	M	1
68	nonGF	HK Pewt	5	normal food	15.0417	M	1
68	nonGF	HK Pewt	5	normal food	15.0417	M	1
68	nonGF	HK Pewt	5	normal food	15.0417	M	1
68	nonGF	HK Pewt	5	normal food	15.0417	M	1
68	nonGF	HK Pewt	5	normal food	15.0417	M	1
68	nonGF	HK Pewt	5	normal food	15.0417	M	1
68	nonGF	HK Pewt	5	normal food	15.0417	M	1
68	nonGF	HK Pewt	5	normal food	15.0417	M	1
69	nonGF	HK Pewt	5	normal food	15.0417	M	1
69	nonGF	HK Pewt	5	normal food	15.0417	M	1
69	nonGF	HK Pewt	5	normal food	15.0417	M	1
69	nonGF	HK Pewt	5	normal food	15.0417	M	1
69	nonGF	HK Pewt	5	normal food	15.0417	M	1
7	GF	HK PeGac	3	normal food	15.0417	M	1
7	GF	HK PeGac	3	normal food	15.0417	M	1
7	GF	HK PeGac	3	normal food	15.0417	M	1
7	GF	HK PeGac	3	normal food	15.0417	M	1
7	GF	HK PeGac	3	normal food	15.0417	M	1
7	GF	HK PeGac	3	normal food	15.0417	M	1
7	GF	HK PeGac	3	normal food	15.0417	M	1
7	GF	HK PeGac	3	normal food	15.0417	M	1
7	GF	HK PeGac	3	normal food	15.0417	M	1
7	GF	HK PeGac	3	normal food	15.0417	M	1
7	GF	HK PeGac	3	normal food	15.0417	M	1
7	GF	HK PeGac	3	normal food	15.0417	M	1
7	GF	HK PeGac	3	normal food	15.0417	M	1
7	GF	HK PeGac	3	normal food	15.0417	M	1
70	nonGF	HK Pewt	5	normal food	15.0417	M	1
70	nonGF	HK Pewt	5	normal food	15.0417	M	1
70	nonGF	HK Pewt	5	normal food	15.0417	M	1
70	nonGF	HK Pewt	5	normal food	15.0417	M	1
70	nonGF	HK Pewt	5	normal food	15.0417	M	1
71	nonGF	HK Pewt	5	normal food	15.0417	M	1
71	nonGF	HK Pewt	5	normal food	15.0417	M	1
71	nonGF	HK Pewt	5	normal food	15.0417	M	1
71	nonGF	HK Pewt	5	normal food	15.0417	M	1
71	nonGF	HK Pewt	5	normal food	15.0417	M	1
72	nonGF	HK Pewt	5	normal food	15.0417	M	1
72	nonGF	HK Pewt	5	normal food	15.0417	M	1
72	nonGF	HK Pewt	5	normal food	15.0417	M	1
72	nonGF	HK Pewt	5	normal food	15.0417	M	1
72	nonGF	HK Pewt	5	normal food	15.0417	M	1
73	nonGF	HK Pewt	5	normal food	15.0417	M	1
73	nonGF	HK Pewt	5	normal food	15.0417	M	1
73	nonGF	HK Pewt	5	normal food	15.0417	M	1
73	nonGF	HK Pewt	5	normal food	15.0417	M	1
73	nonGF	HK Pewt	5	normal food	15.0417	M	1
74	nonGF	HK Pewt	5	normal food	15.0417	M	1
74	nonGF	HK Pewt	5	normal food	15.0417	M	1
74	nonGF	HK Pewt	5	normal food	15.0417	M	1
74	nonGF	HK Pewt	5	normal food	15.0417	M	1
74	nonGF	HK Pewt	5	normal food	15.0417	M	1
75	nonGF	HK Pewt	5	normal food	15.0417	M	1
75	nonGF	HK Pewt	5	normal food	15.0417	M	1
75	nonGF	HK Pewt	5	normal food	15.0417	M	1
75	nonGF	HK Pewt	5	normal food	15.0417	M	1
75	nonGF	HK Pewt	5	normal food	15.0417	M	1
76	nonGF	HK Pewt	5	normal food	15.0417	M	1
76	nonGF	HK Pewt	5	normal food	15.0417	M	1
76	nonGF	HK Pewt	5	normal food	15.0417	M	1
76	nonGF	HK Pewt	5	normal food	15.0417	M	1
76	nonGF	HK Pewt	5	normal food	15.0417	M	1
76	nonGF	HK Pewt	5	normal food	15.0417	M	1
76	nonGF	HK Pewt	5	normal food	15.0417	M	1
76	nonGF	HK Pewt	5	normal food	15.0417	M	1
77	nonGF	HK Pewt	5	normal food	15.0417	M	1
77	nonGF	HK Pewt	5	normal food	15.0417	M	1
77	nonGF	HK Pewt	5	normal food	15.0417	M	1
77	nonGF	HK Pewt	5	normal food	15.0417	M	1
77	nonGF	HK Pewt	5	normal food	15.0417	M	1
77	nonGF	HK Pewt	5	normal food	15.0417	M	1
78	nonGF	HK Pewt	5	normal food	15.0417	M	1
78	nonGF	HK Pewt	5	normal food	15.0417	M	1
78	nonGF	HK Pewt	5	normal food	15.0417	M	1
78	nonGF	HK Pewt	5	normal food	15.0417	M	1
78	nonGF	HK Pewt	5	normal food	15.0417	M	1
79	nonGF	HK Pewt	5	normal food	15.0417	M	1
79	nonGF	HK Pewt	5	normal food	15.0417	M	1
79	nonGF	HK Pewt	5	normal food	15.0417	M	1
79	nonGF	HK Pewt	5	normal food	15.0417	M	1
79	nonGF	HK Pewt	5	normal food	15.0417	M	1
8	GF	HK PeGac	3	normal food	15.0417	M	1
8	GF	HK PeGac	3	normal food	15.0417	M	1
8	GF	HK PeGac	3	normal food	15.0417	M	1
8	GF	HK PeGac	3	normal food	15.0417	M	1
8	GF	HK PeGac	3	normal food	15.0417	M	1
8	GF	HK PeGac	3	normal food	15.0417	M	1
8	GF	HK PeGac	3	normal food	15.0417	M	1
8	GF	HK PeGac	3	normal food	15.0417	M	1
8	GF	HK PeGac	3	normal food	15.0417	M	1
8	GF	HK PeGac	3	normal food	15.0417	M	1
8	GF	HK PeGac	3	normal food	15.0417	M	1
8	GF	HK PeGac	3	normal food	15.0417	M	1
8	GF	HK PeGac	3	normal food	15.0417	M	1
8	GF	HK PeGac	3	normal food	15.0417	M	1
80	nonGF	HK Pewt	5	normal food	15.0417	M	1
80	nonGF	HK Pewt	5	normal food	15.0417	M	1
80	nonGF	HK Pewt	5	normal food	15.0417	M	1
80	nonGF	HK Pewt	5	normal food	15.0417	M	1
80	nonGF	HK Pewt	5	normal food	15.0417	M	1
80	nonGF	HK Pewt	5	normal food	15.0417	M	1
80	nonGF	HK Pewt	5	normal food	15.0417	M	1
9	GF	HK PeGac	3	normal food	15.0417	M	1
9	GF	HK PeGac	3	normal food	15.0417	M	1
9	GF	HK PeGac	3	normal food	15.0417	M	1
9	GF	HK PeGac	3	normal food	15.0417	M	1
9	GF	HK PeGac	3	normal food	15.0417	M	1
9	GF	HK PeGac	3	normal food	15.0417	M	1
9	GF	HK PeGac	3	normal food	15.0417	M	1
9	GF	HK PeGac	3	normal food	15.0417	M	1
9	GF	HK PeGac	3	normal food	15.0417	M	1
9	GF	HK PeGac	3	normal food	15.0417	M	1
9	GF	HK PeGac	3	normal food	15.0417	M	1
9	GF	HK PeGac	3	normal food	15.0417	M	1
1	GF	HK PeGac	3	normal food	15.0417	F	1
1	GF	HK PeGac	3	normal food	15.0417	F	1
1	GF	HK PeGac	3	normal food	15.0417	F	1
1	GF	HK PeGac	3	normal food	15.0417	F	1
1	GF	HK PeGac	3	normal food	15.0417	F	1
1	GF	HK PeGac	3	normal food	15.0417	F	1
1	GF	HK PeGac	3	normal food	15.0417	F	1
1	GF	HK PeGac	3	normal food	15.0417	F	1
1	GF	HK PeGac	3	normal food	15.0417	F	1
1	GF	HK PeGac	3	normal food	15.0417	F	1
1	GF	HK PeGac	3	normal food	15.0417	F	1
1	GF	HK PeGac	3	normal food	15.0417	F	1
10	GF	HK PeGac	3	normal food	15.0417	F	1
10	GF	HK PeGac	3	normal food	15.0417	F	1
10	GF	HK PeGac	3	normal food	15.0417	F	1
10	GF	HK PeGac	3	normal food	15.0417	F	1
10	GF	HK PeGac	3	normal food	15.0417	F	1
10	GF	HK PeGac	3	normal food	15.0417	F	1
10	GF	HK PeGac	3	normal food	15.0417	F	1
10	GF	HK PeGac	3	normal food	15.0417	F	1
10	GF	HK PeGac	3	normal food	15.0417	F	1
10	GF	HK PeGac	3	normal food	15.0417	F	1
10	GF	HK PeGac	3	normal food	15.0417	F	1
10	GF	HK PeGac	3	normal food	15.0417	F	1
10	GF	HK PeGac	3	normal food	15.0417	F	1
10	GF	HK PeGac	3	normal food	15.0417	F	1
11	GF	HK PeGac	4	GF food	15.0417	F	1
11	GF	HK PeGac	4	GF food	15.0417	F	1
11	GF	HK PeGac	4	GF food	15.0417	F	1
11	GF	HK PeGac	4	GF food	15.0417	F	1
11	GF	HK PeGac	4	GF food	15.0417	F	1
11	GF	HK PeGac	4	GF food	15.0417	F	1
11	GF	HK PeGac	4	GF food	15.0417	F	1
11	GF	HK PeGac	4	GF food	15.0417	F	1
11	GF	HK PeGac	4	GF food	15.0417	F	1
11	GF	HK PeGac	4	GF food	15.0417	F	1
11	GF	HK PeGac	4	GF food	15.0417	F	1
11	GF	HK PeGac	4	GF food	15.0417	F	1
11	GF	HK PeGac	4	GF food	15.0417	F	1
12	GF	HK PeGac	4	GF food	15.0417	F	1
12	GF	HK PeGac	4	GF food	15.0417	F	1
12	GF	HK PeGac	4	GF food	15.0417	F	1
12	GF	HK PeGac	4	GF food	15.0417	F	1
12	GF	HK PeGac	4	GF food	15.0417	F	1
12	GF	HK PeGac	4	GF food	15.0417	F	1
12	GF	HK PeGac	4	GF food	15.0417	F	1
12	GF	HK PeGac	4	GF food	15.0417	F	1
12	GF	HK PeGac	4	GF food	15.0417	F	1
12	GF	HK PeGac	4	GF food	15.0417	F	1
12	GF	HK PeGac	4	GF food	15.0417	F	1
12	GF	HK PeGac	4	GF food	15.0417	F	1
12	GF	HK PeGac	4	GF food	15.0417	F	1
12	GF	HK PeGac	4	GF food	15.0417	F	1
12	GF	HK PeGac	4	GF food	15.0417	F	1
13	GF	HK PeGac	4	GF food	15.0417	F	1
13	GF	HK PeGac	4	GF food	15.0417	F	1
13	GF	HK PeGac	4	GF food	15.0417	F	1
13	GF	HK PeGac	4	GF food	15.0417	F	1
13	GF	HK PeGac	4	GF food	15.0417	F	1
13	GF	HK PeGac	4	GF food	15.0417	F	1
13	GF	HK PeGac	4	GF food	15.0417	F	1
13	GF	HK PeGac	4	GF food	15.0417	F	1
13	GF	HK PeGac	4	GF food	15.0417	F	1
13	GF	HK PeGac	4	GF food	15.0417	F	1
13	GF	HK PeGac	4	GF food	15.0417	F	1
13	GF	HK PeGac	4	GF food	15.0417	F	1
13	GF	HK PeGac	4	GF food	15.0417	F	1
14	GF	HK PeGac	4	GF food	15.0417	F	1
14	GF	HK PeGac	4	GF food	15.0417	F	1
14	GF	HK PeGac	4	GF food	15.0417	F	1
14	GF	HK PeGac	4	GF food	15.0417	F	1
14	GF	HK PeGac	4	GF food	15.0417	F	1
14	GF	HK PeGac	4	GF food	15.0417	F	1
14	GF	HK PeGac	4	GF food	15.0417	F	1
14	GF	HK PeGac	4	GF food	15.0417	F	1
14	GF	HK PeGac	4	GF food	15.0417	F	1
14	GF	HK PeGac	4	GF food	15.0417	F	1
14	GF	HK PeGac	4	GF food	15.0417	F	1
14	GF	HK PeGac	4	GF food	15.0417	F	1
14	GF	HK PeGac	4	GF food	15.0417	F	1
14	GF	HK PeGac	4	GF food	15.0417	F	1
14	GF	HK PeGac	4	GF food	15.0417	F	1
15	GF	HK PeGac	4	GF food	15.0417	F	1
15	GF	HK PeGac	4	GF food	15.0417	F	1
15	GF	HK PeGac	4	GF food	15.0417	F	1
15	GF	HK PeGac	4	GF food	15.0417	F	1
15	GF	HK PeGac	4	GF food	15.0417	F	1
15	GF	HK PeGac	4	GF food	15.0417	F	1
15	GF	HK PeGac	4	GF food	15.0417	F	1
15	GF	HK PeGac	4	GF food	15.0417	F	1
15	GF	HK PeGac	4	GF food	15.0417	F	1
15	GF	HK PeGac	4	GF food	15.0417	F	1
15	GF	HK PeGac	4	GF food	15.0417	F	1
15	GF	HK PeGac	4	GF food	15.0417	F	1
15	GF	HK PeGac	4	GF food	15.0417	F	1
15	GF	HK PeGac	4	GF food	15.0417	F	1
16	GF	HK PeGac	4	GF food	15.0417	F	1
16	GF	HK PeGac	4	GF food	15.0417	F	1
16	GF	HK PeGac	4	GF food	15.0417	F	1
16	GF	HK PeGac	4	GF food	15.0417	F	1
16	GF	HK PeGac	4	GF food	15.0417	F	1
16	GF	HK PeGac	4	GF food	15.0417	F	1
16	GF	HK PeGac	4	GF food	15.0417	F	1
16	GF	HK PeGac	4	GF food	15.0417	F	1
16	GF	HK PeGac	4	GF food	15.0417	F	1
16	GF	HK PeGac	4	GF food	15.0417	F	1
16	GF	HK PeGac	4	GF food	15.0417	F	1
16	GF	HK PeGac	4	GF food	15.0417	F	1
16	GF	HK PeGac	4	GF food	15.0417	F	1
16	GF	HK PeGac	4	GF food	15.0417	F	1
16	GF	HK PeGac	4	GF food	15.0417	F	1
17	GF	HK PeGac	4	GF food	15.0417	F	1
17	GF	HK PeGac	4	GF food	15.0417	F	1
17	GF	HK PeGac	4	GF food	15.0417	F	1
17	GF	HK PeGac	4	GF food	15.0417	F	1
17	GF	HK PeGac	4	GF food	15.0417	F	1
17	GF	HK PeGac	4	GF food	15.0417	F	1
17	GF	HK PeGac	4	GF food	15.0417	F	1
17	GF	HK PeGac	4	GF food	15.0417	F	1
17	GF	HK PeGac	4	GF food	15.0417	F	1
17	GF	HK PeGac	4	GF food	15.0417	F	1
17	GF	HK PeGac	4	GF food	15.0417	F	1
17	GF	HK PeGac	4	GF food	15.0417	F	1
17	GF	HK PeGac	4	GF food	15.0417	F	1
17	GF	HK PeGac	4	GF food	15.0417	F	1
17	GF	HK PeGac	4	GF food	15.0417	F	1
18	GF	HK PeGac	4	GF food	15.0417	F	1
18	GF	HK PeGac	4	GF food	15.0417	F	1
18	GF	HK PeGac	4	GF food	15.0417	F	1
18	GF	HK PeGac	4	GF food	15.0417	F	1
18	GF	HK PeGac	4	GF food	15.0417	F	1
18	GF	HK PeGac	4	GF food	15.0417	F	1
18	GF	HK PeGac	4	GF food	15.0417	F	1
18	GF	HK PeGac	4	GF food	15.0417	F	1
18	GF	HK PeGac	4	GF food	15.0417	F	1
18	GF	HK PeGac	4	GF food	15.0417	F	1
18	GF	HK PeGac	4	GF food	15.0417	F	1
18	GF	HK PeGac	4	GF food	15.0417	F	1
18	GF	HK PeGac	4	GF food	15.0417	F	1
18	GF	HK PeGac	4	GF food	15.0417	F	1
19	GF	HK PeGac	4	GF food	15.0417	F	1
19	GF	HK PeGac	4	GF food	15.0417	F	1
19	GF	HK PeGac	4	GF food	15.0417	F	1
19	GF	HK PeGac	4	GF food	15.0417	F	1
19	GF	HK PeGac	4	GF food	15.0417	F	1
19	GF	HK PeGac	4	GF food	15.0417	F	1
19	GF	HK PeGac	4	GF food	15.0417	F	1
19	GF	HK PeGac	4	GF food	15.0417	F	1
19	GF	HK PeGac	4	GF food	15.0417	F	1
19	GF	HK PeGac	4	GF food	15.0417	F	1
19	GF	HK PeGac	4	GF food	15.0417	F	1
19	GF	HK PeGac	4	GF food	15.0417	F	1
19	GF	HK PeGac	4	GF food	15.0417	F	1
2	GF	HK PeGac	3	normal food	15.0417	F	1
2	GF	HK PeGac	3	normal food	15.0417	F	1
2	GF	HK PeGac	3	normal food	15.0417	F	1
2	GF	HK PeGac	3	normal food	15.0417	F	1
2	GF	HK PeGac	3	normal food	15.0417	F	1
2	GF	HK PeGac	3	normal food	15.0417	F	1
2	GF	HK PeGac	3	normal food	15.0417	F	1
2	GF	HK PeGac	3	normal food	15.0417	F	1
2	GF	HK PeGac	3	normal food	15.0417	F	1
2	GF	HK PeGac	3	normal food	15.0417	F	1
2	GF	HK PeGac	3	normal food	15.0417	F	1
2	GF	HK PeGac	3	normal food	15.0417	F	1
2	GF	HK PeGac	3	normal food	15.0417	F	1
2	GF	HK PeGac	3	normal food	15.0417	F	1
2	GF	HK PeGac	3	normal food	15.0417	F	1
20	GF	HK PeGac	4	GF food	15.0417	F	1
20	GF	HK PeGac	4	GF food	15.0417	F	1
20	GF	HK PeGac	4	GF food	15.0417	F	1
20	GF	HK PeGac	4	GF food	15.0417	F	1
20	GF	HK PeGac	4	GF food	15.0417	F	1
20	GF	HK PeGac	4	GF food	15.0417	F	1
20	GF	HK PeGac	4	GF food	15.0417	F	1
20	GF	HK PeGac	4	GF food	15.0417	F	1
20	GF	HK PeGac	4	GF food	15.0417	F	1
20	GF	HK PeGac	4	GF food	15.0417	F	1
20	GF	HK PeGac	4	GF food	15.0417	F	1
20	GF	HK PeGac	4	GF food	15.0417	F	1
20	GF	HK PeGac	4	GF food	15.0417	F	1
20	GF	HK PeGac	4	GF food	15.0417	F	1
20	GF	HK PeGac	4	GF food	15.0417	F	1
21	GF	HK Pewt	2	GF food	15.0417	F	1
21	GF	HK Pewt	2	GF food	15.0417	F	1
21	GF	HK Pewt	2	GF food	15.0417	F	1
21	GF	HK Pewt	2	GF food	15.0417	F	1
21	GF	HK Pewt	2	GF food	15.0417	F	1
21	GF	HK Pewt	2	GF food	15.0417	F	1
21	GF	HK Pewt	2	GF food	15.0417	F	1
22	GF	HK Pewt	2	GF food	15.0417	F	1
22	GF	HK Pewt	2	GF food	15.0417	F	1
22	GF	HK Pewt	2	GF food	15.0417	F	1
22	GF	HK Pewt	2	GF food	15.0417	F	1
22	GF	HK Pewt	2	GF food	15.0417	F	1
22	GF	HK Pewt	2	GF food	15.0417	F	1
22	GF	HK Pewt	2	GF food	15.0417	F	1
22	GF	HK Pewt	2	GF food	15.0417	F	1
22	GF	HK Pewt	2	GF food	15.0417	F	1
22	GF	HK Pewt	2	GF food	15.0417	F	1
22	GF	HK Pewt	2	GF food	15.0417	F	1
22	GF	HK Pewt	2	GF food	15.0417	F	1
22	GF	HK Pewt	2	GF food	15.0417	F	1
23	GF	HK Pewt	2	GF food	15.0417	F	1
23	GF	HK Pewt	2	GF food	15.0417	F	1
23	GF	HK Pewt	2	GF food	15.0417	F	1
23	GF	HK Pewt	2	GF food	15.0417	F	1
23	GF	HK Pewt	2	GF food	15.0417	F	1
23	GF	HK Pewt	2	GF food	15.0417	F	1
23	GF	HK Pewt	2	GF food	15.0417	F	1
23	GF	HK Pewt	2	GF food	15.0417	F	1
23	GF	HK Pewt	2	GF food	15.0417	F	1
23	GF	HK Pewt	2	GF food	15.0417	F	1
23	GF	HK Pewt	2	GF food	15.0417	F	1
23	GF	HK Pewt	2	GF food	15.0417	F	1
24	GF	HK Pewt	2	GF food	15.0417	F	1
24	GF	HK Pewt	2	GF food	15.0417	F	1
24	GF	HK Pewt	2	GF food	15.0417	F	1
24	GF	HK Pewt	2	GF food	15.0417	F	1
24	GF	HK Pewt	2	GF food	15.0417	F	1
24	GF	HK Pewt	2	GF food	15.0417	F	1
24	GF	HK Pewt	2	GF food	15.0417	F	1
24	GF	HK Pewt	2	GF food	15.0417	F	1
24	GF	HK Pewt	2	GF food	15.0417	F	1
24	GF	HK Pewt	2	GF food	15.0417	F	1
25	GF	HK Pewt	2	GF food	15.0417	F	1
25	GF	HK Pewt	2	GF food	15.0417	F	1
25	GF	HK Pewt	2	GF food	15.0417	F	1
25	GF	HK Pewt	2	GF food	15.0417	F	1
25	GF	HK Pewt	2	GF food	15.0417	F	1
25	GF	HK Pewt	2	GF food	15.0417	F	1
25	GF	HK Pewt	2	GF food	15.0417	F	1
25	GF	HK Pewt	2	GF food	15.0417	F	1
25	GF	HK Pewt	2	GF food	15.0417	F	1
26	GF	HK Pewt	2	GF food	15.0417	F	1
26	GF	HK Pewt	2	GF food	15.0417	F	1
26	GF	HK Pewt	2	GF food	15.0417	F	1
26	GF	HK Pewt	2	GF food	15.0417	F	1
26	GF	HK Pewt	2	GF food	15.0417	F	1
26	GF	HK Pewt	2	GF food	15.0417	F	1
26	GF	HK Pewt	2	GF food	15.0417	F	1
26	GF	HK Pewt	2	GF food	15.0417	F	1
26	GF	HK Pewt	2	GF food	15.0417	F	1
26	GF	HK Pewt	2	GF food	15.0417	F	1
27	GF	HK Pewt	2	GF food	15.0417	F	1
27	GF	HK Pewt	2	GF food	15.0417	F	1
27	GF	HK Pewt	2	GF food	15.0417	F	1
27	GF	HK Pewt	2	GF food	15.0417	F	1
27	GF	HK Pewt	2	GF food	15.0417	F	1
27	GF	HK Pewt	2	GF food	15.0417	F	1
27	GF	HK Pewt	2	GF food	15.0417	F	1
27	GF	HK Pewt	2	GF food	15.0417	F	1
27	GF	HK Pewt	2	GF food	15.0417	F	1
27	GF	HK Pewt	2	GF food	15.0417	F	1
28	GF	HK Pewt	2	GF food	15.0417	F	1
28	GF	HK Pewt	2	GF food	15.0417	F	1
28	GF	HK Pewt	2	GF food	15.0417	F	1
28	GF	HK Pewt	2	GF food	15.0417	F	1
28	GF	HK Pewt	2	GF food	15.0417	F	1
28	GF	HK Pewt	2	GF food	15.0417	F	1
28	GF	HK Pewt	2	GF food	15.0417	F	1
28	GF	HK Pewt	2	GF food	15.0417	F	1
28	GF	HK Pewt	2	GF food	15.0417	F	1
28	GF	HK Pewt	2	GF food	15.0417	F	1
28	GF	HK Pewt	2	GF food	15.0417	F	1
28	GF	HK Pewt	2	GF food	15.0417	F	1
29	GF	HK Pewt	2	GF food	15.0417	F	1
29	GF	HK Pewt	2	GF food	15.0417	F	1
29	GF	HK Pewt	2	GF food	15.0417	F	1
29	GF	HK Pewt	2	GF food	15.0417	F	1
29	GF	HK Pewt	2	GF food	15.0417	F	1
29	GF	HK Pewt	2	GF food	15.0417	F	1
29	GF	HK Pewt	2	GF food	15.0417	F	1
29	GF	HK Pewt	2	GF food	15.0417	F	1
29	GF	HK Pewt	2	GF food	15.0417	F	1
29	GF	HK Pewt	2	GF food	15.0417	F	1
3	GF	HK PeGac	3	normal food	15.0417	F	1
3	GF	HK PeGac	3	normal food	15.0417	F	1
3	GF	HK PeGac	3	normal food	15.0417	F	1
3	GF	HK PeGac	3	normal food	15.0417	F	1
3	GF	HK PeGac	3	normal food	15.0417	F	1
3	GF	HK PeGac	3	normal food	15.0417	F	1
3	GF	HK PeGac	3	normal food	15.0417	F	1
3	GF	HK PeGac	3	normal food	15.0417	F	1
3	GF	HK PeGac	3	normal food	15.0417	F	1
3	GF	HK PeGac	3	normal food	15.0417	F	1
3	GF	HK PeGac	3	normal food	15.0417	F	1
3	GF	HK PeGac	3	normal food	15.0417	F	1
3	GF	HK PeGac	3	normal food	15.0417	F	1
30	GF	HK Pewt	2	GF food	15.0417	F	1
30	GF	HK Pewt	2	GF food	15.0417	F	1
30	GF	HK Pewt	2	GF food	15.0417	F	1
30	GF	HK Pewt	2	GF food	15.0417	F	1
30	GF	HK Pewt	2	GF food	15.0417	F	1
30	GF	HK Pewt	2	GF food	15.0417	F	1
30	GF	HK Pewt	2	GF food	15.0417	F	1
30	GF	HK Pewt	2	GF food	15.0417	F	1
31	GF	HK Pewt	1	normal food	15.0417	F	1
31	GF	HK Pewt	1	normal food	15.0417	F	1
31	GF	HK Pewt	1	normal food	15.0417	F	1
31	GF	HK Pewt	1	normal food	15.0417	F	1
31	GF	HK Pewt	1	normal food	15.0417	F	1
31	GF	HK Pewt	1	normal food	15.0417	F	1
31	GF	HK Pewt	1	normal food	15.0417	F	1
31	GF	HK Pewt	1	normal food	15.0417	F	1
31	GF	HK Pewt	1	normal food	15.0417	F	1
31	GF	HK Pewt	1	normal food	15.0417	F	1
31	GF	HK Pewt	1	normal food	15.0417	F	1
32	GF	HK Pewt	1	normal food	15.0417	F	1
32	GF	HK Pewt	1	normal food	15.0417	F	1
32	GF	HK Pewt	1	normal food	15.0417	F	1
32	GF	HK Pewt	1	normal food	15.0417	F	1
32	GF	HK Pewt	1	normal food	15.0417	F	1
32	GF	HK Pewt	1	normal food	15.0417	F	1
32	GF	HK Pewt	1	normal food	15.0417	F	1
32	GF	HK Pewt	1	normal food	15.0417	F	1
32	GF	HK Pewt	1	normal food	15.0417	F	1
32	GF	HK Pewt	1	normal food	15.0417	F	1
33	GF	HK Pewt	1	normal food	15.0417	F	1
33	GF	HK Pewt	1	normal food	15.0417	F	1
33	GF	HK Pewt	1	normal food	15.0417	F	1
33	GF	HK Pewt	1	normal food	15.0417	F	1
33	GF	HK Pewt	1	normal food	15.0417	F	1
33	GF	HK Pewt	1	normal food	15.0417	F	1
33	GF	HK Pewt	1	normal food	15.0417	F	1
33	GF	HK Pewt	1	normal food	15.0417	F	1
33	GF	HK Pewt	1	normal food	15.0417	F	1
33	GF	HK Pewt	1	normal food	15.0417	F	1
33	GF	HK Pewt	1	normal food	15.0417	F	1
33	GF	HK Pewt	1	normal food	15.0417	F	1
34	GF	HK Pewt	1	normal food	15.0417	F	1
34	GF	HK Pewt	1	normal food	15.0417	F	1
34	GF	HK Pewt	1	normal food	15.0417	F	1
34	GF	HK Pewt	1	normal food	15.0417	F	1
34	GF	HK Pewt	1	normal food	15.0417	F	1
34	GF	HK Pewt	1	normal food	15.0417	F	1
34	GF	HK Pewt	1	normal food	15.0417	F	1
34	GF	HK Pewt	1	normal food	15.0417	F	1
34	GF	HK Pewt	1	normal food	15.0417	F	1
34	GF	HK Pewt	1	normal food	15.0417	F	1
34	GF	HK Pewt	1	normal food	15.0417	F	1
34	GF	HK Pewt	1	normal food	15.0417	F	1
34	GF	HK Pewt	1	normal food	15.0417	F	1
35	GF	HK Pewt	1	normal food	15.0417	F	1
35	GF	HK Pewt	1	normal food	15.0417	F	1
35	GF	HK Pewt	1	normal food	15.0417	F	1
35	GF	HK Pewt	1	normal food	15.0417	F	1
35	GF	HK Pewt	1	normal food	15.0417	F	1
35	GF	HK Pewt	1	normal food	15.0417	F	1
35	GF	HK Pewt	1	normal food	15.0417	F	1
35	GF	HK Pewt	1	normal food	15.0417	F	1
35	GF	HK Pewt	1	normal food	15.0417	F	1
35	GF	HK Pewt	1	normal food	15.0417	F	1
36	GF	HK Pewt	1	normal food	15.0417	F	1
36	GF	HK Pewt	1	normal food	15.0417	F	1
36	GF	HK Pewt	1	normal food	15.0417	F	1
36	GF	HK Pewt	1	normal food	15.0417	F	1
36	GF	HK Pewt	1	normal food	15.0417	F	1
36	GF	HK Pewt	1	normal food	15.0417	F	1
36	GF	HK Pewt	1	normal food	15.0417	F	1
36	GF	HK Pewt	1	normal food	15.0417	F	1
36	GF	HK Pewt	1	normal food	15.0417	F	1
36	GF	HK Pewt	1	normal food	15.0417	F	1
36	GF	HK Pewt	1	normal food	15.0417	F	1
36	GF	HK Pewt	1	normal food	15.0417	F	1
37	GF	HK Pewt	1	normal food	15.0417	F	1
37	GF	HK Pewt	1	normal food	15.0417	F	1
37	GF	HK Pewt	1	normal food	15.0417	F	1
37	GF	HK Pewt	1	normal food	15.0417	F	1
37	GF	HK Pewt	1	normal food	15.0417	F	1
37	GF	HK Pewt	1	normal food	15.0417	F	1
37	GF	HK Pewt	1	normal food	15.0417	F	1
37	GF	HK Pewt	1	normal food	15.0417	F	1
37	GF	HK Pewt	1	normal food	15.0417	F	1
37	GF	HK Pewt	1	normal food	15.0417	F	1
38	GF	HK Pewt	1	normal food	15.0417	F	1
38	GF	HK Pewt	1	normal food	15.0417	F	1
38	GF	HK Pewt	1	normal food	15.0417	F	1
38	GF	HK Pewt	1	normal food	15.0417	F	1
38	GF	HK Pewt	1	normal food	15.0417	F	1
38	GF	HK Pewt	1	normal food	15.0417	F	1
38	GF	HK Pewt	1	normal food	15.0417	F	1
38	GF	HK Pewt	1	normal food	15.0417	F	1
38	GF	HK Pewt	1	normal food	15.0417	F	1
39	GF	HK Pewt	1	normal food	15.0417	F	1
39	GF	HK Pewt	1	normal food	15.0417	F	1
39	GF	HK Pewt	1	normal food	15.0417	F	1
39	GF	HK Pewt	1	normal food	15.0417	F	1
39	GF	HK Pewt	1	normal food	15.0417	F	1
39	GF	HK Pewt	1	normal food	15.0417	F	1
39	GF	HK Pewt	1	normal food	15.0417	F	1
39	GF	HK Pewt	1	normal food	15.0417	F	1
39	GF	HK Pewt	1	normal food	15.0417	F	1
39	GF	HK Pewt	1	normal food	15.0417	F	1
4	GF	HK PeGac	3	normal food	15.0417	F	1
4	GF	HK PeGac	3	normal food	15.0417	F	1
4	GF	HK PeGac	3	normal food	15.0417	F	1
4	GF	HK PeGac	3	normal food	15.0417	F	1
4	GF	HK PeGac	3	normal food	15.0417	F	1
4	GF	HK PeGac	3	normal food	15.0417	F	1
4	GF	HK PeGac	3	normal food	15.0417	F	1
4	GF	HK PeGac	3	normal food	15.0417	F	1
4	GF	HK PeGac	3	normal food	15.0417	F	1
4	GF	HK PeGac	3	normal food	15.0417	F	1
4	GF	HK PeGac	3	normal food	15.0417	F	1
4	GF	HK PeGac	3	normal food	15.0417	F	1
4	GF	HK PeGac	3	normal food	15.0417	F	1
40	GF	HK Pewt	1	normal food	15.0417	F	1
40	GF	HK Pewt	1	normal food	15.0417	F	1
40	GF	HK Pewt	1	normal food	15.0417	F	1
40	GF	HK Pewt	1	normal food	15.0417	F	1
40	GF	HK Pewt	1	normal food	15.0417	F	1
40	GF	HK Pewt	1	normal food	15.0417	F	1
40	GF	HK Pewt	1	normal food	15.0417	F	1
40	GF	HK Pewt	1	normal food	15.0417	F	1
40	GF	HK Pewt	1	normal food	15.0417	F	1
40	GF	HK Pewt	1	normal food	15.0417	F	1
41	nonGF	HK PeGac	6	normal food	15.0417	F	1
41	nonGF	HK PeGac	6	normal food	15.0417	F	1
41	nonGF	HK PeGac	6	normal food	15.0417	F	1
41	nonGF	HK PeGac	6	normal food	15.0417	F	1
41	nonGF	HK PeGac	6	normal food	15.0417	F	1
41	nonGF	HK PeGac	6	normal food	15.0417	F	1
41	nonGF	HK PeGac	6	normal food	15.0417	F	1
41	nonGF	HK PeGac	6	normal food	15.0417	F	1
41	nonGF	HK PeGac	6	normal food	15.0417	F	1
41	nonGF	HK PeGac	6	normal food	15.0417	F	1
41	nonGF	HK PeGac	6	normal food	15.0417	F	1
41	nonGF	HK PeGac	6	normal food	15.0417	F	1
41	nonGF	HK PeGac	6	normal food	15.0417	F	1
41	nonGF	HK PeGac	6	normal food	15.0417	F	1
41	nonGF	HK PeGac	6	normal food	15.0417	F	1
42	nonGF	HK PeGac	6	normal food	15.0417	F	1
42	nonGF	HK PeGac	6	normal food	15.0417	F	1
42	nonGF	HK PeGac	6	normal food	15.0417	F	1
42	nonGF	HK PeGac	6	normal food	15.0417	F	1
42	nonGF	HK PeGac	6	normal food	15.0417	F	1
42	nonGF	HK PeGac	6	normal food	15.0417	F	1
42	nonGF	HK PeGac	6	normal food	15.0417	F	1
42	nonGF	HK PeGac	6	normal food	15.0417	F	1
42	nonGF	HK PeGac	6	normal food	15.0417	F	1
42	nonGF	HK PeGac	6	normal food	15.0417	F	1
42	nonGF	HK PeGac	6	normal food	15.0417	F	1
42	nonGF	HK PeGac	6	normal food	15.0417	F	1
42	nonGF	HK PeGac	6	normal food	15.0417	F	1
42	nonGF	HK PeGac	6	normal food	15.0417	F	1
42	nonGF	HK PeGac	6	normal food	15.0417	F	1
43	nonGF	HK PeGac	6	normal food	15.0417	F	1
43	nonGF	HK PeGac	6	normal food	15.0417	F	1
43	nonGF	HK PeGac	6	normal food	15.0417	F	1
43	nonGF	HK PeGac	6	normal food	15.0417	F	1
43	nonGF	HK PeGac	6	normal food	15.0417	F	1
43	nonGF	HK PeGac	6	normal food	15.0417	F	1
43	nonGF	HK PeGac	6	normal food	15.0417	F	1
43	nonGF	HK PeGac	6	normal food	15.0417	F	1
43	nonGF	HK PeGac	6	normal food	15.0417	F	1
43	nonGF	HK PeGac	6	normal food	15.0417	F	1
43	nonGF	HK PeGac	6	normal food	15.0417	F	1
43	nonGF	HK PeGac	6	normal food	15.0417	F	1
43	nonGF	HK PeGac	6	normal food	15.0417	F	1
43	nonGF	HK PeGac	6	normal food	15.0417	F	1
43	nonGF	HK PeGac	6	normal food	15.0417	F	1
44	nonGF	HK PeGac	6	normal food	15.0417	F	1
44	nonGF	HK PeGac	6	normal food	15.0417	F	1
44	nonGF	HK PeGac	6	normal food	15.0417	F	1
44	nonGF	HK PeGac	6	normal food	15.0417	F	1
44	nonGF	HK PeGac	6	normal food	15.0417	F	1
44	nonGF	HK PeGac	6	normal food	15.0417	F	1
44	nonGF	HK PeGac	6	normal food	15.0417	F	1
44	nonGF	HK PeGac	6	normal food	15.0417	F	1
44	nonGF	HK PeGac	6	normal food	15.0417	F	1
44	nonGF	HK PeGac	6	normal food	15.0417	F	1
44	nonGF	HK PeGac	6	normal food	15.0417	F	1
44	nonGF	HK PeGac	6	normal food	15.0417	F	1
44	nonGF	HK PeGac	6	normal food	15.0417	F	1
44	nonGF	HK PeGac	6	normal food	15.0417	F	1
44	nonGF	HK PeGac	6	normal food	15.0417	F	1
45	nonGF	HK PeGac	6	normal food	15.0417	F	1
45	nonGF	HK PeGac	6	normal food	15.0417	F	1
45	nonGF	HK PeGac	6	normal food	15.0417	F	1
45	nonGF	HK PeGac	6	normal food	15.0417	F	1
45	nonGF	HK PeGac	6	normal food	15.0417	F	1
45	nonGF	HK PeGac	6	normal food	15.0417	F	1
45	nonGF	HK PeGac	6	normal food	15.0417	F	1
45	nonGF	HK PeGac	6	normal food	15.0417	F	1
45	nonGF	HK PeGac	6	normal food	15.0417	F	1
45	nonGF	HK PeGac	6	normal food	15.0417	F	1
45	nonGF	HK PeGac	6	normal food	15.0417	F	1
45	nonGF	HK PeGac	6	normal food	15.0417	F	1
45	nonGF	HK PeGac	6	normal food	15.0417	F	1
45	nonGF	HK PeGac	6	normal food	15.0417	F	1
45	nonGF	HK PeGac	6	normal food	15.0417	F	1
46	nonGF	HK PeGac	6	normal food	15.0417	F	1
46	nonGF	HK PeGac	6	normal food	15.0417	F	1
46	nonGF	HK PeGac	6	normal food	15.0417	F	1
46	nonGF	HK PeGac	6	normal food	15.0417	F	1
46	nonGF	HK PeGac	6	normal food	15.0417	F	1
46	nonGF	HK PeGac	6	normal food	15.0417	F	1
46	nonGF	HK PeGac	6	normal food	15.0417	F	1
46	nonGF	HK PeGac	6	normal food	15.0417	F	1
46	nonGF	HK PeGac	6	normal food	15.0417	F	1
46	nonGF	HK PeGac	6	normal food	15.0417	F	1
46	nonGF	HK PeGac	6	normal food	15.0417	F	1
46	nonGF	HK PeGac	6	normal food	15.0417	F	1
[truncated: 401 more rows]

[truncated: 3 more sheets: Dataset10, Dataset11, Dataset12]
